# Supplementary material for: A Benchmark of Genetic Variant Calling Pipelines Using Metagenomic Short-Read Sequencing
Source: Front Genet. 2021 May 10;12:648229. doi: 10.3389/fgene.2021.648229 (PMC8141913; doi:10.3389/fgene.2021.648229)
Supplement: Supplementary Table 1 — Table of species selected from Gupta et al., 2020. [file Table_1.XLSX]

## Sheet: Table1
sp	presence_rate	mean_abu	median_abu	GMHI	select_SNV
Abiotrophia_defectiva	2.76052	0.00031266	0	no	NA
Acetobacter_unclassified	0.0460087	1.00268e-05	0	no	NA
Achromobacter_piechaudii	0.0230044	1.44928e-06	0	no	NA
Achromobacter_unclassified	0.0460087	6.88291e-06	0	no	NA
Achromobacter_xylosoxidans	0.0230044	3.22061e-08	0	no	NA
Acidaminococcus_fermentans	5.7971	0.0177881	0	no	NA
Acidaminococcus_intestini	10.398	0.00968479	0	no	NA
Acidaminococcus_sp_BV3L6	0.184035	0.00274333	0	no	NA
Acidaminococcus_sp_D21	0.851162	0.0195979	0	no	NA
Acidaminococcus_sp_HPA0509	0.322061	0.0093048	0	no	NA
Acidaminococcus_unclassified	12.2383	0.172883	0	no	NA
Acinetobacter_baumannii	0.276052	0.000526147	0	no	NA
Acinetobacter_beijerinckii	0.0230044	1.21003e-06	0	no	NA
Acinetobacter_guillouiae	0	0	0	no	NA
Acinetobacter_johnsonii	0.230044	4.28594e-05	0	no	NA
Acinetobacter_junii	0.0690131	2.80032e-05	0	no	NA
Acinetobacter_lwoffii	0.0690131	0.000399855	0	no	NA
Acinetobacter_parvus	0.0460087	1.32183e-05	0	no	NA
Acinetobacter_pittii_calcoaceticus_nosocomialis	0.0690131	1.41649e-05	0	no	NA
Acinetobacter_soli	0	0	0	no	NA
Acinetobacter_unclassified	0.345066	0.000228164	0	no	NA
Acinetobacter_ursingii	0.0920175	0.0009919	0	no	NA
Actinobacillus_unclassified	5.08397	0.00125222	0	no	NA
Actinobaculum_massiliense	0.0460087	3.69795e-07	0	no	NA
Actinobaculum_schaalii	0	0	0	no	NA
Actinobaculum_sp_oral_taxon_183	0.0230044	2.14401e-05	0	no	NA
Actinomyces_cardiffensis	0.506096	0.000280716	0	no	NA
Actinomyces_europaeus	0	0	0	no	NA
Actinomyces_graevenitzii	9.01771	0.00225484	0	no	NA
Actinomyces_johnsonii	0.391074	4.37365e-05	0	no	NA
Actinomyces_massiliensis	0.667127	2.21469e-05	0	no	NA
Actinomyces_naeslundii	0.874166	5.99632e-05	0	no	NA
Actinomyces_neuii	0.0230044	2.19232e-06	0	no	NA
Actinomyces_odontolyticus	13.0665	0.00191606	0	no	NA
Actinomyces_oris	1.81735	0.000158624	0	no	NA
Actinomyces_sp_HPA0247	0.138026	0.000426898	0	no	NA
Actinomyces_sp_ICM39	0.0230044	4.42029e-05	0	no	NA
Actinomyces_sp_ICM47	0.299057	0.00059899	0	no	NA
Actinomyces_timonensis	0.0460087	5.90062e-06	0	no	NA
Actinomyces_turicensis	3.51967	0.00272098	0	no	NA
Actinomyces_urogenitalis	0.0920175	5.53301e-05	0	no	NA
Actinomyces_viscosus	2.94456	0.000211858	0	no	NA
Adlercreutzia_equolifaciens	54.0143	0.0626041	0.00356	no	NA
Aerococcus_viridans	0.115022	4.6271e-05	0	no	NA
Aeromonas_aquariorum	0.0230044	4.55487e-07	0	no	NA
Aeromonas_caviae	0.0230044	0.000159209	0	no	NA
Aeromonas_hydrophila	0.0920175	2.49793e-05	0	no	NA
Aeromonas_media	0	0	0	no	NA
Aeromonas_unclassified	0.322061	0.000431831	0	no	NA
Aeromonas_veronii	0.138026	0.000120905	0	no	NA
Afipia_broomeae	0.0230044	1.81044e-06	0	no	NA
Afipia_unclassified	0.0460087	8.11594e-06	0	no	NA
Aggregatibacter_aphrophilus	0.529101	3.94657e-05	0	no	NA
Aggregatibacter_segnis	1.81735	0.00129192	0	no	NA
Aggregatibacter_unclassified	1.93237	0.000140246	0	no	NA
Agrobacterium_unclassified	0	0	0	no	NA
Akkermansia_muciniphila	55.8546	1.30042	0.0082	no	yes
Alcaligenes_unclassified	0.0230044	5.43593e-06	0	no	NA
Alicycliphilus_denitrificans	0.0460087	1.40557e-06	0	no	NA
Alicycliphilus_unclassified	0.0460087	3.97516e-06	0	no	NA
Alicyclobacillus_pohliae	0.0230044	1.28824e-07	0	no	NA
Alistipes_finegoldii	66.4826	0.247561	0.03278	no	NA
Alistipes_indistinctus	52.749	0.119011	0.00208	no	NA
Alistipes_onderdonkii	74.8102	0.626914	0.08435	no	yes
Alistipes_putredinis	79.9632	2.58663	1.15852	no	yes
Alistipes_senegalensis	54.7964	0.0387588	0.00125	yes	NA
Alistipes_shahii	78.4909	0.61249	0.20242	no	yes
Alistipes_sp_AP11	13.6876	0.0844244	0	no	NA
Alistipes_sp_HGB5	2.73752	0.0468454	0	no	NA
Alistipes_sp_JC136	0.0690131	0.000674431	0	no	NA
Alistipes_unclassified	10.628	0.0771729	0	no	NA
Allobaculum_stercoricanis	0.115022	4.82306e-05	0	no	NA
Alloprevotella_rava	0.0460087	1.89556e-05	0	no	NA
Alloprevotella_tannerae	0.437083	0.00322577	0	no	NA
Alloprevotella_unclassified	2.50748	0.000375721	0	no	NA
Alloscardovia_omnicolens	3.56568	0.00118833	0	no	NA
Anaerobaculum_mobile	0	0	0	no	NA
Anaerococcus_hydrogenalis	0.115022	7.05774e-06	0	no	NA
Anaerococcus_lactolyticus	0.483092	7.92823e-05	0	no	NA
Anaerococcus_obesiensis	2.34645	0.000691806	0	no	NA
Anaerococcus_prevotii	0.575109	7.11128e-05	0	no	NA
Anaerococcus_tetradius	0.0920175	6.59305e-06	0	no	NA
Anaerococcus_vaginalis	4.25581	0.00160336	0	no	NA
Anaerofustis_stercorihominis	3.88774	0.000981724	0	no	NA
Anaeroglobus_geminatus	1.17322	0.00395606	0	no	NA
Anaerostipes_caccae	3.79572	0.00206046	0	no	NA
Anaerostipes_hadrus	75.9604	0.149555	0.02551	no	NA
Anaerostipes_sp_3_2_56FAA	0.161031	0.00138975	0	no	NA
Anaerostipes_unclassified	6.16517	0.0100433	0	no	NA
Anaerotruncus_colihominis	30.2738	0.0166329	0	yes	NA
Anaerotruncus_unclassified	43.5013	0.0198746	0	no	NA
Aneurinibacillus_aneurinilyticus	0.0460087	8.9717e-07	0	no	NA
Arcanobacterium_haemolyticum	0.0230044	5.65908e-07	0	no	NA
Arcobacter_butzleri	0.161031	3.60709e-05	0	no	NA
Arcobacter_unclassified	0.138026	3.9636e-05	0	no	NA
Arthrospira_maxima	0.0230044	2.74902e-06	0	no	NA
Arthrospira_platensis	0.0460087	1.69979e-05	0	no	NA
Arthrospira_unclassified	0.0230044	2.63285e-06	0	no	NA
Atopobium_minutum	0.345066	0.000422154	0	no	NA
Atopobium_parvulum	7.8905	0.00105708	0	yes	NA
Atopobium_rimae	2.04739	0.000473819	0	no	NA
Atopobium_sp_ICM58	0.0230044	0.000120175	0	no	NA
Atopobium_vaginae	1.26524	0.000667777	0	no	NA
Bacillus_amyloliquefaciens	0.0460087	7.20037e-07	0	no	NA
Bacillus_cereus_thuringiensis	0.0230044	8.87969e-07	0	no	NA
Bacillus_halodurans	0.0230044	7.87003e-05	0	no	NA
Bacillus_licheniformis	0.184035	0.000100426	0	no	NA
Bacillus_megaterium	0.207039	7.75592e-05	0	no	NA
Bacillus_pumilus	0.138026	0.000191263	0	no	NA
Bacillus_subtilis	0.138026	7.35174e-05	0	no	NA
Bacteroidales_bacterium_ph8	65.0794	0.359374	0.060365	yes	NA
Bacteroides_barnesiae	0.966184	0.0237472	0	no	NA
Bacteroides_caccae	75.4543	1.38991	0.44076	no	yes
Bacteroides_cellulosilyticus	59.9724	0.740716	0.01877	no	yes
Bacteroides_clarus	32.4132	0.11523	0	no	NA
Bacteroides_coprocola	23.7405	1.00134	0	no	yes
Bacteroides_coprophilus	8.53462	0.247578	0	no	NA
Bacteroides_dorei	82.3326	1.8282	0.23901	no	yes
Bacteroides_eggerthii	38.4863	1.02215	0	no	yes
Bacteroides_faecis	45.9857	0.222441	0	no	NA
Bacteroides_finegoldii	39.4525	0.382803	0	no	NA
Bacteroides_fluxus	0.759144	0.0147396	0	no	NA
Bacteroides_fragilis	53.1171	0.608968	0.00401	no	yes
Bacteroides_gallinarum	0.322061	0.00107282	0	no	NA
Bacteroides_intestinalis	35.4957	0.246967	0	no	NA
Bacteroides_massiliensis	51.6908	1.68105	0.0008425	no	yes
Bacteroides_nordii	32.7122	0.0250789	0	no	NA
Bacteroides_oleiciplenus	5.12997	0.00236414	0	no	NA
Bacteroides_ovatus	93.5128	1.61835	0.35692	no	yes
Bacteroides_pectinophilus	4.46285	0.0902876	0	no	NA
Bacteroides_plebeius	29.5606	1.04402	0	no	yes
Bacteroides_pyogenes	0.0460087	0.000248268	0	no	NA
Bacteroides_salanitronis	0.598114	0.00756264	0	no	NA
Bacteroides_salyersiae	30.7108	0.251571	0	no	NA
Bacteroides_sp_1_1_14	0.0460087	0.000757375	0	no	NA
Bacteroides_sp_1_1_30	0.483092	0.0264248	0	no	NA
Bacteroides_sp_1_1_6	0.989188	0.0182681	0	no	NA
Bacteroides_sp_2_1_16	0.0460087	0.00430524	0	no	NA
Bacteroides_sp_2_1_22	7.3844	0.165743	0	no	NA
Bacteroides_sp_2_1_33B	0.0230044	0.000749871	0	no	NA
Bacteroides_sp_2_1_56FAA	0.161031	0.0138758	0	no	NA
Bacteroides_sp_2_2_4	0.115022	0.00199562	0	no	NA
Bacteroides_sp_3_1_19	3.22061	0.0612669	0	no	NA
Bacteroides_sp_3_1_23	0.0230044	5.13366e-05	0	no	NA
Bacteroides_sp_3_1_40A	0.0690131	0.000708608	0	no	NA
Bacteroides_sp_3_2_5	0.621118	0.0278151	0	no	NA
Bacteroides_sp_4_3_47FAA	1.26524	0.136692	0	no	NA
Bacteroides_sp_9_1_42FAA	0.161031	0.00451272	0	no	NA
Bacteroides_sp_D2	0.0460087	0.000166138	0	no	NA
Bacteroides_sp_D22	0.0230044	6.47435e-05	0	no	NA
Bacteroides_stercoris	68.622	2.73433	0.09887	no	yes
Bacteroides_thetaiotaomicron	86.2434	0.969361	0.25376	no	yes
Bacteroides_uniformis	95.8132	3.42783	1.33579	no	yes
Bacteroides_vulgatus	93.2597	3.2906	1.19986	no	yes
Bacteroides_xylanisolvens	79.3881	0.302317	0.04781	no	NA
Bacteroidetes_bacterium_oral_taxon_272	0.0460087	6.57925e-07	0	no	NA
Bacteroidetes_oral_taxon_274	0.0460087	3.02392e-05	0	no	NA
Barnesiella_intestinihominis	65.1024	0.993112	0.19494	no	yes
Bavariicoccus_seileri	0.0460087	2.79101e-06	0	no	NA
Bifidobacterium_adolescentis	60.5015	2.33167	0.06315	yes	yes
Bifidobacterium_angulatum	7.84449	0.135669	0	yes	NA
Bifidobacterium_animalis	9.4778	0.0402046	0	no	NA
Bifidobacterium_bifidum	26.9841	0.354892	0	no	NA
Bifidobacterium_breve	4.39383	0.0643758	0	no	NA
Bifidobacterium_catenulatum	24.7757	0.161424	0	yes	NA
Bifidobacterium_dentium	10.9961	0.0240114	0	yes	NA
Bifidobacterium_longum	76.8806	1.42115	0.24809	no	yes
Bifidobacterium_pseudocatenulatum	39.6365	0.327195	0	no	NA
Bifidobacterium_pseudolongum	0.36807	0.00078486	0	no	NA
Bilophila_sp_4_1_30	0.0690131	0.000383715	0	no	NA
Bilophila_unclassified	79.4801	0.234504	0.09569	no	NA
Bilophila_wadsworthia	55.9466	0.0240217	0.00227	no	NA
Blautia_hansenii	1.97838	0.00061149	0	no	NA
Blautia_hydrogenotrophica	12.7674	0.0121394	0	no	NA
Blautia_producta	9.84587	0.00664849	0	yes	NA
Bordetella_unclassified	0.0690131	9.54198e-05	0	no	NA
Brachybacterium_unclassified	0.0230044	7.56844e-07	0	no	NA
Brachyspira_pilosicoli	0.276052	0.00175184	0	no	NA
Brachyspira_unclassified	1.44928	0.000869863	0	no	NA
Brevibacillus_brevis	0	0	0	no	NA
Brevibacterium_linens	0.0460087	9.21498e-06	0	no	NA
Brevibacterium_unclassified	0.207039	1.59524e-05	0	no	NA
Brevundimonas_diminuta	0.0460087	3.67679e-05	0	no	NA
Brevundimonas_unclassified	0.0690131	1.20106e-05	0	no	NA
Bulleidia_extructa	1.08121	7.90137e-05	0	no	NA
Burkholderia_unclassified	1.49528	0.0002292	0	no	NA
Burkholderiales_bacterium_1_1_47	38.4173	0.0555356	0	no	NA
Butyricicoccus_pullicaecorum	2.89855	0.00584508	0	no	NA
Butyricimonas_synergistica	10.605	0.00241985	0	no	NA
Butyrivibrio_crossotus	13.6186	0.798516	0	no	NA
Butyrivibrio_unclassified	4.27881	0.000819098	0	no	NA
Campylobacter_coli	0.115022	0.000393246	0	no	NA
Campylobacter_concisus	0.89717	0.000310786	0	no	NA
Campylobacter_curvus	0.115022	0.000521069	0	no	NA
Campylobacter_fetus	0	0	0	no	NA
Campylobacter_gracilis	0.437083	8.77749e-05	0	no	NA
Campylobacter_hominis	3.95675	0.00132336	0	no	NA
Campylobacter_jejuni	0.115022	8.44467e-05	0	no	NA
Campylobacter_rectus	0.0690131	1.5643e-05	0	no	NA
Campylobacter_showae	0.460087	0.000111617	0	no	NA
Campylobacter_sp_10_1_50	0.0230044	4.35036e-05	0	no	NA
Campylobacter_upsaliensis	0.0230044	1.90545e-05	0	no	NA
Campylobacter_ureolyticus	0.989188	0.000255169	0	no	NA
Candida_albicans	0.299057	0.000519512	0	no	NA
Candida_dubliniensis	0.0460087	8.00552e-07	0	no	NA
Candida_glabrata	0.115022	5.00575e-05	0	no	NA
Candida_tropicalis	0.0690131	6.51886e-06	0	no	NA
candidate_division_TM7_single_cell_isolate_TM7b	2.87555	0.00051096	0	no	NA
candidate_division_TM7_single_cell_isolate_TM7c	7.10835	0.00120317	0	no	NA
Candidatus_Pelagibacter_ubique	0	0	0	no	NA
Candidatus_Pelagibacter_unclassified	0	0	0	no	NA
Capnocytophaga_gingivalis	0.0460087	1.57718e-05	0	no	NA
Capnocytophaga_granulosa	0.0230044	1.66253e-05	0	no	NA
Capnocytophaga_ochracea	0	0	0	no	NA
Capnocytophaga_unclassified	0.115022	5.97262e-05	0	no	NA
Cardiobacterium_hominis	0.0230044	1.43547e-06	0	no	NA
Cardiobacterium_valvarum	0.0690131	4.58477e-06	0	no	NA
Carnobacterium_maltaromaticum	0.0690131	1.29331e-05	0	no	NA
Catenibacterium_mitsuokai	16.3561	0.276817	0	no	NA
Catonella_morbi	0.0230044	5.25765e-06	0	no	NA
Caulobacter_unclassified	0.276052	3.63653e-05	0	no	NA
Cellulophaga_unclassified	0.115022	2.16471e-05	0	no	NA
Cellulosilyticum_lentocellum	0.0230044	3.44088e-05	0	no	NA
Centipeda_periodontii	0.0230044	4.88095e-06	0	no	NA
Cetobacterium_somerae	0.437083	0.00825865	0	no	NA
Chryseobacterium_unclassified	0.0230044	8.25581e-05	0	no	NA
Citrobacter_freundii	9.66184	0.0132368	0	no	NA
Citrobacter_koseri	0.805153	0.00506946	0	no	NA
Citrobacter_unclassified	9.86888	0.0135289	0	no	NA
Clavibacter_michiganensis	0.0230044	1.84035e-07	0	no	NA
Clostridiaceae_bacterium_JC118	19.8528	0.00857372	0	no	NA
Clostridiales_bacterium_1_7_47FAA	27.2142	0.0115477	0	yes	NA
Clostridiales_bacterium_BV3C26	0.414079	8.41302e-05	0	no	NA
Clostridiales_genomosp_BVAB3	0.0920175	5.50357e-05	0	no	NA
Clostridium_asparagiforme	31.47	0.0185452	0	yes	NA
Clostridium_bartlettii	60.8926	0.147028	0.01144	no	NA
Clostridium_bifermentans	0.207039	0.000169581	0	no	NA
Clostridium_bolteae	50.1955	0.230133	0.00025	yes	NA
Clostridium_butyricum	0.851162	0.00138108	0	no	NA
Clostridium_celatum	3.10559	0.00154747	0	no	NA
Clostridium_citroniae	36.0709	0.0127758	0	yes	NA
Clostridium_clostridioforme	17.0232	0.0673097	0	yes	NA
Clostridium_colicanis	0	0	0	no	NA
Clostridium_difficile	1.47228	0.0054598	0	no	NA
Clostridium_glycolicum	0.713135	9.05303e-05	0	no	NA
Clostridium_hathewayi	41.0628	0.0622617	0	yes	NA
Clostridium_hiranonis	0.483092	0.00188924	0	no	NA
Clostridium_hylemonae	2.07039	0.00105169	0	no	NA
Clostridium_innocuum	19.1626	0.00463836	0	no	NA
Clostridium_leptum	56.1997	0.0982053	0.004	no	NA
Clostridium_methylpentosum	2.25443	0.000313597	0	no	NA
Clostridium_nexile	21.8772	0.192447	0	yes	NA
Clostridium_perfringens	7.79848	0.014108	0	no	NA
Clostridium_phytofermentans	0.0230044	2.65862e-05	0	no	NA
Clostridium_ramosum	19.9218	0.0191927	0	yes	NA
Clostridium_scindens	10.0529	0.00120681	0	no	NA
Clostridium_sordellii	0.299057	0.000252679	0	no	NA
Clostridium_sp_7_2_43FAA	0.161031	0.000949334	0	no	NA
Clostridium_sp_ATCC_BAA_442	3.61169	0.0281849	0	no	NA
Clostridium_sp_D5	0.276052	0.000992464	0	no	NA
Clostridium_sp_HGF2	0.161031	0.000935901	0	no	NA
Clostridium_sp_KLE_1755	1.5643	0.0135455	0	no	NA
Clostridium_sp_L2_50	13.8716	0.467127	0	no	NA
Clostridium_sp_M62_1	0.0230044	0.000313437	0	no	NA
Clostridium_sp_MSTE9	0.0230044	0.000103444	0	no	NA
Clostridium_sp_SS2_1	0.276052	0.00292095	0	no	NA
Clostridium_sp_SY8519	0.0230044	2.14815e-05	0	no	NA
Clostridium_spiroforme	1.65631	0.00921887	0	no	NA
Clostridium_sporogenes	0.0230044	2.07937e-05	0	no	NA
Clostridium_symbiosum	32.8042	0.0654829	0	yes	NA
Collinsella_aerofaciens	77.1797	0.973375	0.28777	no	yes
Collinsella_intestinalis	5.19899	0.0229046	0	no	NA
Collinsella_stercoris	1.01219	0.00115579	0	no	NA
Collinsella_tanakaei	5.82011	0.0182615	0	no	NA
Collinsella_unclassified	5.33701	0.00508421	0	no	NA
Comamonas_testosteroni	0.0460087	5.00391e-05	0	no	NA
Comamonas_unclassified	1.28824	0.000218284	0	no	NA
Coprobacillus_sp_29_1	3.49666	0.0315248	0	no	NA
Coprobacillus_sp_3_3_56FAA	0.0230044	0.00065784	0	no	NA
Coprobacillus_sp_8_2_54BFAA	0.0230044	0.000250688	0	no	NA
Coprobacillus_sp_D6	1.77134	0.0117594	0	no	NA
Coprobacillus_unclassified	30.8029	0.0852378	0	no	NA
Coprobacter_fastidiosus	35.1277	0.0413128	0	no	NA
Coprococcus_catus	75.1783	0.235933	0.096675	no	NA
Coprococcus_comes	82.7237	0.764938	0.38104	no	yes
Coprococcus_eutactus	10.9271	0.179214	0	no	NA
Coprococcus_sp_ART55_1	23.6715	0.967901	0	no	yes
Coprothermobacter_proteolyticus	0	0	0	no	NA
Coriobacteriaceae_bacterium_BV3Ac1	0.161031	1.73303e-05	0	no	NA
Coriobacteriaceae_bacterium_phI	6.21118	0.013693	0	no	NA
Corynebacterium_accolens	0.0690131	7.86749e-06	0	no	NA
Corynebacterium_amycolatum	0.253048	8.46147e-05	0	no	NA
Corynebacterium_aurimucosum	0.0690131	2.63389e-05	0	no	NA
Corynebacterium_casei	0.322061	9.42644e-05	0	no	NA
Corynebacterium_crenatum	0.0920175	7.08305e-06	0	no	NA
Corynebacterium_durum	1.67932	0.000115989	0	no	NA
Corynebacterium_glutamicum	0.0460087	5.68668e-06	0	no	NA
Corynebacterium_jeikeium	0.0460087	9.54106e-06	0	no	NA
Corynebacterium_kroppenstedtii	0.0460087	1.32735e-06	0	no	NA
Corynebacterium_matruchotii	0.207039	0.000140806	0	no	NA
Corynebacterium_propinquum	0.0460087	2.48217e-06	0	no	NA
Corynebacterium_pseudodiphtheriticum	0.0230044	8.07338e-06	0	no	NA
Corynebacterium_pseudogenitalium	0.0230044	1.13757e-06	0	no	NA
Corynebacterium_pyruviciproducens	0	0	0	no	NA
Corynebacterium_striatum	0.0460087	2.8867e-05	0	no	NA
Corynebacterium_tuberculostearicum	0.0230044	1.15252e-06	0	no	NA
Corynebacterium_variabile	0.184035	5.83868e-05	0	no	NA
Cronobacter_dublinensis	0.0230044	2.88015e-06	0	no	NA
Cronobacter_malonaticus	0.184035	2.53807e-05	0	no	NA
Cronobacter_sakazakii	0.621118	0.000878606	0	no	NA
Cronobacter_turicensis	0.0230044	2.99517e-06	0	no	NA
Cronobacter_unclassified	0.184035	6.49183e-06	0	no	NA
Cryptobacterium_curtum	0.437083	2.27703e-05	0	no	NA
Cupriavidus_unclassified	0.0230044	3.55187e-06	0	no	NA
Debaryomyces_hansenii	0.0690131	3.78652e-06	0	no	NA
Deinococcus_unclassified	1.28824	0.000109016	0	no	NA
Delftia_acidovorans	0.0230044	7.73867e-06	0	no	NA
Desulfobulbus_sp_oral_taxon_041	0.0460087	2.52818e-06	0	no	NA
Desulfotomaculum_ruminis	0.0230044	1.76444e-05	0	no	NA
Desulfovibrio_desulfuricans	24.8907	0.00860527	0	no	NA
Desulfovibrio_piger	21.279	0.0467471	0	no	NA
Desulfovibrio_termitidis	0.0230044	3.01817e-06	0	no	NA
Desulfovibrio_vulgaris	0.0460087	2.07729e-05	0	no	NA
Dialister_invisus	26.294	0.964839	0	no	yes
Dialister_micraerophilus	0.506096	0.000175296	0	no	NA
Dialister_succinatiphilus	5.93513	0.143542	0	no	NA
Dolosigranulum_pigrum	0.0230044	1.0352e-07	0	no	NA
Dorea_formicigenerans	88.7049	0.510027	0.29935	no	yes
Dorea_longicatena	87.8077	1.05795	0.36529	no	yes
Dorea_unclassified	20.4739	0.0481524	0	no	NA
Dysgonomonas_gadei	0.0690131	2.38078e-05	0	no	NA
Dysgonomonas_mossii	0.0230044	1.89786e-06	0	no	NA
Dysgonomonas_unclassified	0.322061	4.5241e-05	0	no	NA
Edwardsiella_tarda	0	0	0	no	NA
Eggerthella_lenta	29.7216	0.0112257	0	yes	NA
Eggerthella_sp_1_3_56FAA	0.345066	0.00146714	0	no	NA
Eggerthella_sp_HGA1	0.0690131	0.000519363	0	no	NA
Eggerthella_unclassified	49.9655	0.0661092	0	no	NA
Eggerthia_catenaformis	0.621118	8.11157e-05	0	no	NA
Eikenella_corrodens	0.460087	0.000277959	0	no	NA
Enhydrobacter_aerosaccus	0.0460087	4.83138e-05	0	no	NA
Entamoeba_dispar	0.299057	0.000140218	0	no	NA
Enterobacter_aerogenes	3.12859	0.0350522	0	no	NA
Enterobacter_asburiae	0.115022	1.15091e-05	0	no	NA
Enterobacter_cancerogenus	0.0690131	4.27168e-05	0	no	NA
Enterobacter_cloacae	16.3101	0.0520801	0	no	NA
Enterobacter_hormaechei	0.345066	0.000662499	0	no	NA
Enterobacter_mori	0.621118	9.85634e-05	0	no	NA
Enterobacter_sp_MGH_34	0	0	0	no	NA
Enterobacter_sp_MGH_8	0.276052	0.000793796	0	no	NA
Enterobacter_sp_SST3	0	0	0	no	NA
Enterobacteriaceae_bacterium_9_2_54FAA	0.874166	0.00072771	0	no	NA
Enterococcus_asini	0.276052	0.000160764	0	no	NA
Enterococcus_avium	1.86335	0.00184478	0	no	NA
Enterococcus_casseliflavus	1.35726	0.000767218	0	no	NA
Enterococcus_cecorum	0.0920175	1.93858e-05	0	no	NA
Enterococcus_dispar	0.184035	0.000439832	0	no	NA
Enterococcus_durans	1.5873	0.00359471	0	no	NA
Enterococcus_faecalis	7.45342	0.0240511	0	no	NA
Enterococcus_faecium	8.99471	0.0370334	0	no	NA
Enterococcus_gallinarum	0.621118	0.000461959	0	no	NA
Enterococcus_gilvus	0.0920175	1.55262e-05	0	no	NA
Enterococcus_hirae	0.920175	0.0229892	0	no	NA
Enterococcus_italicus	0.161031	4.64389e-05	0	no	NA
Enterococcus_malodoratus	0.0920175	3.68058e-05	0	no	NA
Enterococcus_mundtii	0.276052	0.000126231	0	no	NA
Enterococcus_raffinosus	0.36807	0.00016941	0	no	NA
Enterococcus_sp_7L76	0.0230044	2.19991e-05	0	no	NA
Enterococcus_sulfureus	0.0230044	1.10421e-06	0	no	NA
Enterocytozoon_bieneusi	0.0230044	0.000200776	0	no	NA
Enterorhabdus_caecimuris	0.391074	9.3637e-05	0	no	NA
Eremothecium_unclassified	0.138026	0.000112686	0	no	NA
Erysipelotrichaceae_bacterium_2_2_44A	27.5132	0.00933254	0	yes	NA
Erysipelotrichaceae_bacterium_21_3	25.1208	0.00611757	0	no	NA
Erysipelotrichaceae_bacterium_3_1_53	6.25719	0.00423657	0	no	NA
Erysipelotrichaceae_bacterium_5_2_54FAA	5.10697	0.00327436	0	no	NA
Erysipelotrichaceae_bacterium_6_1_45	29.4916	0.00975962	0	no	NA
Escherichia_albertii	0.207039	0.000188651	0	no	NA
Escherichia_coli	74.8792	1.52279	0.082735	no	yes
Escherichia_fergusonii	0.805153	0.000625786	0	no	NA
Escherichia_hermannii	0.253048	3.93881e-05	0	no	NA
Escherichia_sp_TW09276	0.0230044	0.000428634	0	no	NA
Escherichia_sp_TW11588	0.0230044	0.000401937	0	no	NA
Escherichia_unclassified	56.7518	0.174159	0.00672	no	NA
Eubacterium_biforme	36.3469	0.601966	0	no	yes
Eubacterium_brachy	2.92156	0.000277913	0	no	NA
Eubacterium_cylindroides	10.0529	0.0483925	0	no	NA
Eubacterium_dolichum	7.15436	0.00792644	0	no	NA
Eubacterium_eligens	81.7345	1.43864	0.42309	no	yes
Eubacterium_hallii	88.8659	1.14121	0.370627	no	yes
Eubacterium_infirmum	4.14079	0.000276299	0	no	NA
Eubacterium_limosum	8.53462	0.00545184	0	no	NA
Eubacterium_ramulus	73.4069	0.183541	0.04343	no	NA
Eubacterium_rectale	89.625	5.62953	2.5885	no	yes
Eubacterium_saphenum	0.966184	5.0406e-05	0	no	NA
Eubacterium_siraeum	54.8424	1.01506	0.00794	no	yes
Eubacterium_sp_3_1_31	12.4914	0.0229127	0	no	NA
Eubacterium_ventriosum	69.9793	0.396047	0.07465	no	NA
Eubacterium_yurii	0.0230044	8.00552e-07	0	no	NA
Facklamia_hominis	0.0920175	1.14677e-05	0	no	NA
Facklamia_unclassified	0.506096	1.23292e-05	0	no	NA
Faecalibacterium_prausnitzii	97.6996	5.84916	4.61434	no	yes
Filifactor_alocis	0.230044	0.000483759	0	no	NA
Finegoldia_magna	5.08397	0.00198093	0	no	NA
Flavonifractor_plautii	45.7787	0.0327764	0	yes	NA
Fretibacterium_fastidiosum	0.0920175	4.64148e-05	0	no	NA
Fusobacterium_gonidiaformans	1.26524	0.0172049	0	no	NA
Fusobacterium_mortiferum	7.54543	0.144425	0	no	NA
Fusobacterium_necrophorum	0.276052	0.002125	0	no	NA
Fusobacterium_nucleatum	6.67127	0.00757021	0	yes	NA
Fusobacterium_periodonticum	2.02438	0.000372411	0	no	NA
Fusobacterium_sp_oral_taxon_370	0.0460087	0.000929947	0	no	NA
Fusobacterium_ulcerans	5.06096	0.0240651	0	no	NA
Fusobacterium_varium	5.01495	0.0187909	0	no	NA
Gardnerella_vaginalis	2.82954	0.00174741	0	no	NA
Gemella_bergeri	0.0920175	0.000127429	0	no	NA
Gemella_haemolysans	5.45204	0.000780092	0	no	NA
Gemella_morbillorum	6.16517	0.00507247	0	yes	NA
Gemella_sanguinis	13.1585	0.00344963	0	yes	NA
Gemella_unclassified	8.37359	0.000241153	0	no	NA
Giardia_intestinalis	0.138026	5.22027e-05	0	no	NA
Gordonibacter_pamelaeae	33.0113	0.0160234	0	no	NA
Granulicatella_adiacens	12.0083	0.00258779	0	yes	NA
Granulicatella_elegans	1.44928	0.000229264	0	no	NA
Granulicatella_unclassified	29.7447	0.00357079	0	no	NA
Granulicella_unclassified	0.782149	0.000175614	0	no	NA
Haemophilus_aegyptius	0	0	0	no	NA
Haemophilus_haemolyticus	1.63331	0.000189788	0	no	NA
Haemophilus_influenzae	0.276052	9.13486e-05	0	no	NA
Haemophilus_parahaemolyticus	0.184035	6.05268e-05	0	no	NA
Haemophilus_parainfluenzae	51.3688	0.153313	0.00087	no	NA
Haemophilus_paraphrohaemolyticus	0.920175	0.000866953	0	no	NA
Haemophilus_pittmaniae	2.36945	0.00194699	0	no	NA
Haemophilus_sputorum	3.05958	0.00104589	0	no	NA
Hafnia_alvei	0.529101	0.000155041	0	no	NA
Halomonas_boliviensis	0.0230044	7.03934e-07	0	no	NA
Halomonas_unclassified	0	0	0	no	NA
Helicobacter_bilis	0.0460087	1.31815e-05	0	no	NA
Helicobacter_canis	0.0460087	2.52657e-05	0	no	NA
Helicobacter_cinaedi	0.0230044	1.45629e-05	0	no	NA
Helicobacter_fennelliae	0.0230044	5.44974e-06	0	no	NA
Helicobacter_macacae	0.0230044	1.51829e-07	0	no	NA
Helicobacter_pullorum	0.184035	0.000267085	0	no	NA
Helicobacter_pylori	0.138026	0.00016399	0	no	NA
Helicobacter_winghamensis	0.0690131	0.00177403	0	no	NA
Holdemania_filiformis	46.5839	0.0242493	0	yes	NA
Holdemania_sp_AP2	2.16241	0.0055146	0	no	NA
Holdemania_unclassified	32.5052	0.00614732	0	no	NA
Johnsonella_ignava	0.0230044	1.44928e-07	0	no	NA
Jonquetella_anthropi	0.0230044	6.51024e-07	0	no	NA
Jonquetella_unclassified	0.0460087	2.16126e-06	0	no	NA
Kingella_denitrificans	0.0230044	2.0957e-06	0	no	NA
Kingella_oralis	0	0	0	no	NA
Kingella_unclassified	0.0460087	8.83368e-07	0	no	NA
Klebsiella_oxytoca	4.85392	0.0162622	0	no	NA
Klebsiella_pneumoniae	24.0856	0.310494	0	yes	NA
Klebsiella_sp_1_1_55	0.0230044	8.08512e-05	0	no	NA
Klebsiella_sp_KTE92	0	0	0	no	NA
Klebsiella_sp_MS_92_3	0.552105	0.00615156	0	no	NA
Klebsiella_unclassified	8.02853	0.00689019	0	no	NA
Klebsiella_variicola	0.874166	4.66557e-05	0	no	NA
Kocuria_rhizophila	0	0	0	no	NA
Kocuria_unclassified	0.0230044	1.98068e-06	0	no	NA
Kosakonia_radicincitans	0	0	0	no	NA
Lachnoanaerobaculum_saburreum	0.0690131	6.49413e-06	0	no	NA
Lachnospiraceae_bacterium_1_1_57FAA	56.9128	0.424721	0.01672	no	NA
Lachnospiraceae_bacterium_1_4_56FAA	26.7081	0.0312248	0	yes	NA
Lachnospiraceae_bacterium_2_1_46FAA	2.89855	0.026451	0	no	NA
Lachnospiraceae_bacterium_2_1_58FAA	40.4187	0.0757515	0	yes	NA
Lachnospiraceae_bacterium_3_1_46FAA	69.4502	0.134132	0.02289	no	NA
Lachnospiraceae_bacterium_3_1_57FAA_CT1	26.9841	0.0359643	0	yes	NA
Lachnospiraceae_bacterium_4_1_37FAA	4.83092	0.00116162	0	no	NA
Lachnospiraceae_bacterium_5_1_57FAA	12.5834	0.0103056	0	yes	NA
Lachnospiraceae_bacterium_5_1_63FAA	84.334	0.229196	0.05838	no	NA
Lachnospiraceae_bacterium_6_1_63FAA	7.24638	0.00441516	0	no	NA
Lachnospiraceae_bacterium_7_1_58FAA	74.0971	0.032293	0.00833	no	NA
Lachnospiraceae_bacterium_8_1_57FAA	37.7732	0.122213	0	yes	NA
Lachnospiraceae_bacterium_9_1_43BFAA	11.2261	0.00543956	0	yes	NA
Lachnospiraceae_bacterium_ICM7	0.89717	4.34547e-05	0	no	NA
Lachnospiraceae_bacterium_oral_taxon_082	0.207039	1.45319e-05	0	no	NA
Lachnospiraceae_oral_taxon_107	0.0230044	4.83092e-08	0	no	NA
Lactobacillus_acidipiscis	0.0230044	1.69312e-06	0	no	NA
Lactobacillus_acidophilus	3.08259	0.00740411	0	no	NA
Lactobacillus_amylolyticus	0	0	0	no	NA
Lactobacillus_amylovorus	1.33425	0.0260791	0	no	NA
Lactobacillus_animalis	0.207039	0.00921569	0	no	NA
Lactobacillus_antri	0.207039	0.000118275	0	no	NA
Lactobacillus_brevis	0.713135	0.000695718	0	no	NA
Lactobacillus_buchneri	0.0690131	3.42466e-05	0	no	NA
Lactobacillus_casei_paracasei	4.55487	0.00476954	0	no	NA
Lactobacillus_coryniformis	0.0460087	1.16862e-06	0	no	NA
Lactobacillus_crispatus	2.1164	0.0154356	0	no	NA
Lactobacillus_curvatus	1.38026	0.000816396	0	no	NA
Lactobacillus_delbrueckii	7.06234	0.0131584	0	no	NA
Lactobacillus_equicursoris	0.115022	5.30481e-05	0	no	NA
Lactobacillus_farciminis	0.184035	0.000211709	0	no	NA
Lactobacillus_fermentum	4.34783	0.0082581	0	no	NA
Lactobacillus_fructivorans	0.0690131	2.10283e-05	0	no	NA
Lactobacillus_gasseri	6.18818	0.0181204	0	no	NA
Lactobacillus_gastricus	0.138026	2.6646e-05	0	no	NA
Lactobacillus_helveticus	0.322061	0.00695487	0	no	NA
Lactobacillus_iners	1.01219	0.000368714	0	no	NA
Lactobacillus_ingluviei	0	0	0	no	NA
Lactobacillus_jensenii	0.0690131	1.48401e-05	0	no	NA
Lactobacillus_johnsonii	0.874166	0.011635	0	no	NA
Lactobacillus_kefiranofaciens	0.0690131	0.000224879	0	no	NA
Lactobacillus_mucosae	5.10697	0.0239184	0	no	NA
Lactobacillus_murinus	0	0	0	no	NA
Lactobacillus_oris	1.28824	0.00244348	0	no	NA
Lactobacillus_otakiensis	0.0920175	1.88026e-05	0	no	NA
Lactobacillus_parafarraginis	0.0460087	2.6225e-06	0	no	NA
Lactobacillus_pentosus	0.0690131	1.43777e-06	0	no	NA
Lactobacillus_plantarum	2.94456	0.00595686	0	no	NA
Lactobacillus_reuteri	1.31125	0.0190542	0	no	NA
Lactobacillus_rhamnosus	2.94456	0.00188836	0	no	NA
Lactobacillus_rossiae	0.115022	4.29032e-06	0	no	NA
Lactobacillus_ruminis	11.6862	0.161273	0	no	NA
Lactobacillus_saerimneri	0.184035	9.39372e-05	0	no	NA
Lactobacillus_sakei	3.26662	0.00244808	0	no	NA
Lactobacillus_salivarius	8.18956	0.0619314	0	yes	NA
Lactobacillus_sanfranciscensis	2.04739	0.00208653	0	no	NA
Lactobacillus_sp_7_1_47FAA	0.0920175	8.69738e-05	0	no	NA
Lactobacillus_ultunensis	0.0920175	4.06349e-05	0	no	NA
Lactobacillus_vaginalis	1.79434	0.00777843	0	no	NA
Lactobacillus_versmoldensis	0.299057	8.80147e-05	0	no	NA
Lactobacillus_zeae	0.0230044	9.75385e-07	0	no	NA
Lactococcus_garvieae	4.00276	0.00612688	0	no	NA
Lactococcus_lactis	20.0598	0.0311915	0	no	NA
Lactococcus_raffinolactis	1.81735	0.000955416	0	no	NA
Laribacter_hongkongensis	0	0	0	no	NA
Lautropia_mirabilis	0.805153	0.000116502	0	no	NA
Leifsonia_unclassified	0.0460087	2.96986e-06	0	no	NA
Leifsonia_xyli	0.0230044	5.33701e-07	0	no	NA
Leptotrichia_buccalis	0	0	0	no	NA
Leptotrichia_hofstadii	0	0	0	no	NA
Leptotrichia_shahii	0	0	0	no	NA
Leptotrichia_sp_oral_taxon_215	0	0	0	no	NA
Leptotrichia_unclassified	0.759144	0.000219261	0	no	NA
Leptotrichia_wadei	0.253048	2.82177e-05	0	no	NA
Leucobacter_unclassified	0.0230044	4.24431e-06	0	no	NA
Leuconostoc_carnosum	0.782149	0.000243472	0	no	NA
Leuconostoc_citreum	1.19623	0.000300196	0	no	NA
Leuconostoc_fallax	0	0	0	no	NA
Leuconostoc_gasicomitatum	0.0690131	4.66874e-06	0	no	NA
Leuconostoc_gelidum	0.414079	5.83046e-05	0	no	NA
Leuconostoc_inhae	0	0	0	no	NA
Leuconostoc_kimchii	0.0230044	3.07453e-06	0	no	NA
Leuconostoc_lactis	2.96756	0.00278775	0	no	NA
Leuconostoc_mesenteroides	3.31263	0.00146076	0	no	NA
Leuconostoc_pseudomesenteroides	1.77134	0.00034553	0	no	NA
Leuconostoc_unclassified	2.48447	0.0003338	0	no	NA
Limnohabitans_unclassified	0.0230044	1.08351e-06	0	no	NA
Lysinibacillus_boronitolerans	0.138026	0.000339051	0	no	NA
Lysinibacillus_fusiformis	0.115022	0.000695145	0	no	NA
Lysinibacillus_sphaericus	0.0920175	0.000263223	0	no	NA
Lysinibacillus_unclassified	0.345066	0.000997096	0	no	NA
Macrococcus_caseolyticus	0.0690131	7.75822e-06	0	no	NA
Magnaporthe_oryzae	0	0	0	no	NA
Marinobacter_unclassified	0	0	0	no	NA
Marvinbryantia_formatexigens	0.874166	0.000464989	0	no	NA
Massilia_timonae	0	0	0	no	NA
Massilia_unclassified	0.0690131	1.11341e-06	0	no	NA
Megamonas_funiformis	12.8134	0.0961838	0	no	NA
Megamonas_hypermegale	17.8284	0.173458	0	no	NA
Megamonas_rupellensis	16.2871	0.167654	0	no	NA
Megamonas_unclassified	26.317	0.939886	0	no	yes
Megasphaera_elsdenii	6.97032	0.0189549	0	no	NA
Megasphaera_genomosp_type_1	0.0230044	4.30872e-06	0	no	NA
Megasphaera_micronuciformis	4.48585	0.00922937	0	no	NA
Megasphaera_sp_BV3C16_1	0.0230044	0.000207532	0	no	NA
Megasphaera_unclassified	18.7946	0.272963	0	no	NA
Meiothermus_silvanus	0.0460087	2.98827e-06	0	no	NA
Mesorhizobium_unclassified	0	0	0	no	NA
Methanobacterium_unclassified	0.0230044	0.000123915	0	no	NA
Methanobrevibacter_smithii	30.9409	0.746694	0	no	yes
Methanobrevibacter_unclassified	16.1261	0.0295071	0	no	NA
Methanosphaera_stadtmanae	6.71728	0.0453408	0	no	NA
Methyloversatilis_unclassified	0.0230044	5.84311e-07	0	no	NA
Meyerozyma_guilliermondii	0.0230044	1.91396e-06	0	no	NA
Micrococcus_luteus	0	0	0	no	NA
Microcoleus_unclassified	0	0	0	no	NA
Microlunatus_phosphovorus	0.0230044	5.41523e-06	0	no	NA
Mitsuokella_multacida	7.59144	0.0479034	0	no	NA
Mitsuokella_unclassified	15.712	0.0359115	0	no	NA
Mobiluncus_curtisii	0.299057	5.29411e-05	0	no	NA
Mobiluncus_unclassified	0.230044	1.18726e-05	0	no	NA
Mogibacterium_sp_CM50	0.138026	0.000260837	0	no	NA
Morganella_morganii	1.12721	0.00683879	0	no	NA
Mucispirillum_schaedleri	0.0460087	1.36954e-05	0	no	NA
Mycobacterium_tuberculosis_bovis_africanum_canetti	0	0	0	no	NA
Mycoplasma_bovis	0.0460087	5.804e-06	0	no	NA
Mycoplasma_hominis	0.207039	0.000206846	0	no	NA
Mycoplasma_hyorhinis	0.115022	3.42604e-05	0	no	NA
Mycoplasma_yeatsii	0.115022	8.22521e-05	0	no	NA
Myroides_unclassified	0.0230044	1.88406e-06	0	no	NA
Naumovozyma_unclassified	0.529101	8.30389e-05	0	no	NA
Neisseria_elongata	0.0920175	0.000330009	0	no	NA
Neisseria_flavescens	0.529101	0.00157884	0	no	NA
Neisseria_gonorrhoeae	0.0230044	3.1654e-06	0	no	NA
Neisseria_lactamica	0.0230044	1.46078e-06	0	no	NA
Neisseria_macacae	0.0460087	1.30435e-06	0	no	NA
Neisseria_meningitidis	0.230044	5.58776e-06	0	no	NA
Neisseria_sicca	0.184035	8.54382e-06	0	no	NA
Neisseria_subflava	0.207039	3.19439e-05	0	no	NA
Neisseria_unclassified	1.67932	0.000249831	0	no	NA
Nocardioides_unclassified	0	0	0	no	NA
Nocardiopsis_valliformis	0.0230044	5.93513e-07	0	no	NA
Odoribacter_laneus	3.72671	0.0407802	0	no	NA
Odoribacter_splanchnicus	58.2931	0.491981	0.21791	no	NA
Odoribacter_unclassified	18.7716	0.0151956	0	no	NA
Oenococcus_oeni	0	0	0	no	NA
Oligella_unclassified	0	0	0	no	NA
Oligella_ureolytica	0	0	0	no	NA
Olsenella_profusa	0.345066	2.47032e-05	0	no	NA
Olsenella_uli	1.21923	9.75987e-05	0	no	NA
Olsenella_unclassified	15.942	0.00393726	0	no	NA
Oribacterium_sinus	3.28963	0.000313585	0	no	NA
Oribacterium_sp_oral_taxon_078	0.0920175	6.10536e-06	0	no	NA
Oscillibacter_sp_KLE_1728	1.15022	0.00713421	0	no	NA
Oscillibacter_sp_KLE_1745	6.02715	0.0348487	0	no	NA
Oscillibacter_unclassified	89.211	0.31058	0.11481	no	NA
Oscillibacter_valericigenes	0	0	0	no	NA
Oxalobacter_formigenes	24.9367	0.0160844	0	no	NA
Paenibacillus_sp_PAMC_26794	0	0	0	no	NA
Pantoea_agglomerans	0	0	0	no	NA
Pantoea_dispersa	0	0	0	no	NA
Pantoea_unclassified	5.22199	0.00125704	0	no	NA
Parabacteroides_distasonis	80.6763	0.65504	0.11414	no	yes
Parabacteroides_goldsteinii	29.2386	0.0692988	0	no	NA
Parabacteroides_johnsonii	27.3752	0.102574	0	no	NA
Parabacteroides_merdae	75.4543	1.22284	0.49082	no	yes
Parabacteroides_sp_20_3	0.299057	0.00489827	0	no	NA
Parabacteroides_sp_D13	0.73614	0.0147509	0	no	NA
Parabacteroides_unclassified	43.1332	0.562991	0	no	yes
Paracoccus_denitrificans	0.0690131	1.13089e-05	0	no	NA
Paracoccus_unclassified	0.0690131	2.59282e-05	0	no	NA
Paraprevotella_clara	32.5052	0.130446	0	no	NA
Paraprevotella_unclassified	37.5661	0.303464	0	no	NA
Paraprevotella_xylaniphila	29.6526	0.0560967	0	no	NA
Parascardovia_denticolens	1.31125	0.000268523	0	no	NA
Parasutterella_excrementihominis	43.4323	0.053299	0	no	NA
Parvimonas_micra	4.64688	0.00451931	0	no	NA
Parvimonas_unclassified	10.674	0.0229445	0	no	NA
Pasteurella_multocida	0.0230044	7.68346e-07	0	no	NA
Pectobacterium_unclassified	0	0	0	no	NA
Pediococcus_acidilactici	1.01219	0.001167	0	no	NA
Pediococcus_lolii	0.483092	0.00065669	0	no	NA
Pediococcus_pentosaceus	1.63331	0.00961204	0	no	NA
Pediococcus_unclassified	0.713135	0.00119421	0	no	NA
Pedobacter_unclassified	0.138026	1.90683e-05	0	no	NA
Penicillium_chrysogenum	0.0690131	2.93536e-06	0	no	NA
Peptoniphilus_duerdenii	0.575109	0.000104639	0	no	NA
Peptoniphilus_harei	1.90936	0.00153647	0	no	NA
Peptoniphilus_lacrimalis	3.35864	0.00217302	0	no	NA
Peptoniphilus_rhinitidis	0	0	0	no	NA
Peptoniphilus_sp_JC140	0.0230044	4.36128e-05	0	no	NA
Peptoniphilus_sp_oral_taxon_375	0	0	0	no	NA
Peptoniphilus_sp_oral_taxon_836	0.0230044	9.04923e-05	0	no	NA
Peptoniphilus_timonensis	0.0230044	2.05889e-06	0	no	NA
Peptostreptococcaceae_noname_unclassified	49.2063	0.090966	0	no	NA
Peptostreptococcus_anaerobius	2.92156	0.00642231	0	no	NA
Peptostreptococcus_stomatis	7.22337	0.00974007	0	yes	NA
Peptostreptococcus_unclassified	8.78767	0.00185778	0	no	NA
Phascolarctobacterium_succinatutens	20.3359	0.59551	0	no	yes
Plesiomonas_shigelloides	0.414079	0.00127467	0	no	NA
Polaromonas_unclassified	0.0690131	2.03612e-05	0	no	NA
Porphyromonas_asaccharolytica	7.59144	0.0186879	0	no	NA
Porphyromonas_bennonis	3.7037	0.00113735	0	no	NA
Porphyromonas_catoniae	0	0	0	no	NA
Porphyromonas_endodontalis	0.322061	0.000758048	0	no	NA
Porphyromonas_gingivalis	0.253048	0.00143722	0	no	NA
Porphyromonas_somerae	2.16241	0.00374661	0	no	NA
Porphyromonas_sp_oral_taxon_279	0.0230044	0.000482581	0	no	NA
Porphyromonas_uenonis	3.28963	0.00202059	0	no	NA
Prevotella_amnii	0.0920175	0.000229995	0	no	NA
Prevotella_baroniae	0.0230044	7.55694e-06	0	no	NA
Prevotella_bergensis	0.184035	0.000133143	0	no	NA
Prevotella_bivia	7.20037	0.00459778	0	no	NA
Prevotella_buccae	0.989188	0.00732826	0	no	NA
Prevotella_buccalis	3.33563	0.000952526	0	no	NA
Prevotella_copri	52.2659	6.46296	0.00145	no	yes
Prevotella_dentalis	0.0460087	4.7366e-06	0	no	NA
Prevotella_denticola	0.253048	0.000700094	0	no	NA
Prevotella_disiens	3.93375	0.00249059	0	no	NA
Prevotella_histicola	0.230044	0.000606357	0	no	NA
Prevotella_intermedia	0.805153	0.00720988	0	no	NA
Prevotella_loescheii	0	0	0	no	NA
Prevotella_maculosa	0	0	0	no	NA
Prevotella_marshii	0.0230044	1.10651e-06	0	no	NA
Prevotella_melaninogenica	0.667127	0.000806132	0	no	NA
Prevotella_multiformis	0	0	0	no	NA
Prevotella_multisaccharivorax	0.184035	0.000427752	0	no	NA
Prevotella_nanceiensis	0.0690131	7.1202e-05	0	no	NA
Prevotella_nigrescens	0.207039	0.00429181	0	no	NA
Prevotella_oralis	0.0690131	0.000203856	0	no	NA
Prevotella_oris	0.299057	0.0012297	0	no	NA
Prevotella_oulorum	0.0230044	6.01334e-06	0	no	NA
Prevotella_pallens	0.0460087	0.000164663	0	no	NA
Prevotella_pleuritidis	0.0230044	1.19876e-05	0	no	NA
Prevotella_salivae	0.115022	0.000127801	0	no	NA
Prevotella_sp_C561	0	0	0	no	NA
Prevotella_sp_oral_taxon_473	0.0920175	0.000803269	0	no	NA
Prevotella_stercorea	14.2397	0.63029	0	no	NA
Prevotella_timonensis	4.14079	0.00185354	0	no	NA
Prevotella_veroralis	0.138026	7.65647e-05	0	no	NA
Propionibacterium_acnes	0.644122	0.000141834	0	no	NA
Propionibacterium_freudenreichii	1.95537	0.00257215	0	no	NA
Propionibacterium_granulosum	0	0	0	no	NA
Propionibacterium_propionicum	0.874166	3.01771e-05	0	no	NA
Proteus_mirabilis	1.19623	0.00181335	0	no	NA
Proteus_penneri	0.36807	0.000183137	0	no	NA
Proteus_unclassified	0.414079	2.7837e-05	0	no	NA
Providencia_alcalifaciens	0.138026	5.04405e-05	0	no	NA
Providencia_rettgeri	0.0230044	1.08006e-06	0	no	NA
Providencia_rustigianii	0	0	0	no	NA
Providencia_stuartii	0.0230044	8.87739e-06	0	no	NA
Providencia_unclassified	0.230044	5.82931e-05	0	no	NA
Pseudoalteromonas_haloplanktis	0.0920175	4.94824e-06	0	no	NA
Pseudoalteromonas_undina	0.0690131	1.33885e-06	0	no	NA
Pseudoflavonifractor_capillosus	22.1762	0.00309808	0	no	NA
Pseudomonas_aeruginosa	0.667127	0.00166854	0	no	NA
Pseudomonas_alcaligenes	0.0460087	0.000138969	0	no	NA
Pseudomonas_denitrificans	0.0230044	1.10191e-05	0	no	NA
Pseudomonas_extremaustralis	0.0460087	0.00510445	0	no	NA
Pseudomonas_fragi	0.36807	0.000128429	0	no	NA
Pseudomonas_mendocina	0.0230044	3.92685e-06	0	no	NA
Pseudomonas_nitroreducens	0.0230044	2.24155e-05	0	no	NA
Pseudomonas_protegens	0.0920175	3.03888e-06	0	no	NA
Pseudomonas_psychrotolerans	0	0	0	no	NA
Pseudomonas_putida	0.0460087	0.000176724	0	no	NA
Pseudomonas_stutzeri	0.0230044	1.96572e-05	0	no	NA
Pseudomonas_syringae	0.0690131	0.0123268	0	no	NA
Pseudomonas_unclassified	3.6807	0.00384043	0	no	NA
Pseudoramibacter_alactolyticus	0.161031	8.85691e-05	0	no	NA
Pseudoxanthomonas_unclassified	0.0230044	4.69289e-07	0	no	NA
Pusillimonas_unclassified	0.0460087	1.26478e-05	0	no	NA
Pyramidobacter_piscolens	3.97976	0.0155799	0	no	NA
Pyrococcus_yayanosii	0.0690131	4.63768e-06	0	no	NA
Ralstonia_pickettii	0.0230044	2.50748e-07	0	no	NA
Ralstonia_unclassified	0.0460087	1.62756e-06	0	no	NA
Raoultella_ornithinolytica	2.07039	0.00206903	0	no	NA
Rheinheimera_unclassified	0	0	0	no	NA
Rhodococcus_erythropolis	0.115022	6.88751e-06	0	no	NA
Rhodococcus_qingshengii	0.0230044	3.95675e-07	0	no	NA
Rhodopseudomonas_palustris	0.0460087	2.73982e-06	0	no	NA
Rhodopseudomonas_unclassified	0.0230044	9.56982e-07	0	no	NA
Rickettsia_felis	0.0230044	6.43202e-06	0	no	NA
Riemerella_unclassified	0.0460087	2.35151e-05	0	no	NA
Roseburia_hominis	81.7115	0.397009	0.09938	no	NA
Roseburia_intestinalis	74.0281	1.02215	0.14173	no	yes
Roseburia_inulinivorans	87.7847	1.07908	0.34836	no	yes
Roseburia_unclassified	30.5728	0.1719	0	no	NA
Rothia_aeria	0.391074	0.000116945	0	no	NA
Rothia_dentocariosa	3.38164	0.000386648	0	no	NA
Rothia_mucilaginosa	19.4617	0.00831849	0	no	NA
Rothia_unclassified	5.40603	0.000366601	0	no	NA
Ruminococcaceae_bacterium_D16	25.6269	0.0300813	0	yes	NA
Ruminococcus_albus	20.3819	0.00154138	0	no	NA
Ruminococcus_bromii	75.4313	3.68916	0.68777	no	yes
Ruminococcus_callidus	48.3782	0.191256	0	no	NA
Ruminococcus_champanellensis	4.85392	0.0467353	0	no	NA
Ruminococcus_flavefaciens	8.21256	0.000768043	0	no	NA
Ruminococcus_gnavus	53.6232	0.612899	0.00234	yes	yes
Ruminococcus_lactaris	51.4378	0.493946	0.001785	no	NA
Ruminococcus_obeum	97.1475	0.78372	0.37097	no	yes
Ruminococcus_sp	0.299057	0.00251024	0	no	NA
Ruminococcus_sp_5_1_39BFAA	57.971	1.73688	0.44265	no	yes
Ruminococcus_sp_JC304	2.34645	0.0139722	0	no	NA
Ruminococcus_torques	98.7578	1.55014	0.85097	no	yes
Saccharomyces_cerevisiae	4.11778	0.00137886	0	no	NA
Saccharopolyspora_unclassified	0.0920175	0.000134592	0	no	NA
Salinivibrio_costicola	0	0	0	no	NA
Salmonella_enterica	0.0460087	8.07453e-07	0	no	NA
Salmonella_unclassified	0.0460087	2.43846e-07	0	no	NA
Scardovia_inopinata	0.437083	1.54003e-05	0	no	NA
Scardovia_unclassified	2.50748	0.000203258	0	no	NA
Scardovia_wiggsiae	4.60087	0.0006431	0	no	NA
Schizosaccharomyces_pombe	0.0690131	0.000695518	0	no	NA
Schizosaccharomyces_unclassified	0.0460087	0.000229714	0	no	NA
Selenomonas_bovis	0.253048	0.000571261	0	no	NA
Selenomonas_flueggei	0.0460087	2.68001e-06	0	no	NA
Selenomonas_infelix	0.0460087	2.70301e-06	0	no	NA
Selenomonas_noxia	0.161031	9.36968e-06	0	no	NA
Selenomonas_sputigena	0.161031	5.86728e-05	0	no	NA
Serratia_liquefaciens	0.0230044	2.78261e-05	0	no	NA
Serratia_marcescens	0.0920175	0.00026755	0	no	NA
Shewanella_unclassified	0.0230044	3.18611e-06	0	no	NA
Shigella_flexneri	1.5643	0.00026538	0	no	NA
Shigella_sonnei	1.79434	0.00193351	0	no	NA
Shinella_zoogloeoides	0	0	0	no	NA
Shuttleworthia_satelles	0.391074	9.44329e-05	0	no	NA
Slackia_exigua	0.253048	0.000232265	0	no	NA
Slackia_piriformis	5.49804	0.00711519	0	no	NA
Slackia_unclassified	0.713135	0.000237656	0	no	NA
Sodalis_glossinidius	0	0	0	no	NA
Solobacterium_moorei	19.6227	0.00859363	0	yes	NA
Sphingobacterium_unclassified	0.0230044	3.10053e-05	0	no	NA
Sphingobium_unclassified	0.0230044	1.89786e-06	0	no	NA
Sphingobium_yanoikuyae	0	0	0	no	NA
Sphingomonas_echinoides	0.0230044	4.14079e-08	0	no	NA
Sphingopyxis_unclassified	0.0230044	2.44306e-06	0	no	NA
Staphylococcus_aureus	1.12721	0.000515598	0	no	NA
Staphylococcus_caprae_capitis	0.115022	6.76421e-05	0	no	NA
Staphylococcus_carnosus	0.0690131	7.19347e-06	0	no	NA
Staphylococcus_epidermidis	0.299057	0.000122318	0	no	NA
Staphylococcus_equorum	0.299057	7.39936e-05	0	no	NA
Staphylococcus_haemolyticus	0.0230044	9.00552e-05	0	no	NA
Staphylococcus_hominis	0.161031	3.16287e-05	0	no	NA
Staphylococcus_saprophyticus	0.138026	3.64757e-05	0	no	NA
Staphylococcus_warneri	0.0460087	9.70554e-06	0	no	NA
Staphylococcus_xylosus	0.276052	8.94456e-05	0	no	NA
Stenotrophomonas_maltophilia	0.253048	0.000119226	0	no	NA
Stenotrophomonas_unclassified	0.161031	2.41212e-05	0	no	NA
Stomatobaculum_longum	0.851162	6.54977e-05	0	no	NA
Streptococcus_agalactiae	1.15022	0.000628586	0	no	NA
Streptococcus_anginosus	19.9678	0.0214001	0	yes	NA
Streptococcus_australis	34.5756	0.0110627	0	yes	NA
Streptococcus_constellatus	3.38164	0.000350162	0	no	NA
Streptococcus_cristatus	4.41684	0.000565574	0	no	NA
Streptococcus_downei	0.115022	5.13987e-05	0	no	NA
Streptococcus_dysgalactiae	0.667127	0.000410601	0	no	NA
Streptococcus_gallolyticus	0.414079	0.00015563	0	no	NA
Streptococcus_gordonii	14.0097	0.00383853	0	yes	NA
Streptococcus_infantarius	3.56568	0.00543436	0	no	NA
Streptococcus_infantis	20.5199	0.00425792	0	yes	NA
Streptococcus_iniae	0.0230044	4.41684e-07	0	no	NA
Streptococcus_intermedius	3.45066	0.000414656	0	no	NA
Streptococcus_lutetiensis	1.79434	0.00689723	0	no	NA
Streptococcus_macedonicus	2.00138	0.000589388	0	no	NA
Streptococcus_massiliensis	0.0920175	3.48296e-05	0	no	NA
Streptococcus_mitis_oralis_pneumoniae	22.5903	0.00505153	0	yes	NA
Streptococcus_mutans	9.70784	0.00678845	0	no	NA
Streptococcus_oligofermentans	2.04739	0.000204271	0	no	NA
Streptococcus_parasanguinis	63.377	0.134709	0.00935	no	NA
Streptococcus_parauberis	0.0920175	3.54957e-06	0	no	NA
Streptococcus_pasteurianus	2.92156	0.00807396	0	no	NA
Streptococcus_peroris	1.35726	0.000136914	0	no	NA
Streptococcus_pseudopneumoniae	0.460087	3.5073e-05	0	no	NA
Streptococcus_pyogenes	0.161031	1.12284e-05	0	no	NA
Streptococcus_salivarius	81.5735	0.472549	0.06513	no	NA
Streptococcus_sanguinis	23.3034	0.00904634	0	yes	NA
Streptococcus_sobrinus	1.86335	0.00223849	0	no	NA
Streptococcus_sp_2_1_36FAA	0.0230044	3.96273e-05	0	no	NA
Streptococcus_sp_BS35b	0.0920175	7.23637e-05	0	no	NA
Streptococcus_sp_C150	0	0	0	no	NA
Streptococcus_sp_F0441	0.0230044	3.3913e-05	0	no	NA
Streptococcus_sp_F0442	0.0230044	5.20738e-05	0	no	NA
Streptococcus_sp_GMD4S	0	0	0	no	NA
Streptococcus_sp_GMD5S	0.0460087	5.42282e-05	0	no	NA
Streptococcus_sp_I_G2	0.0460087	0.000177345	0	no	NA
Streptococcus_sp_I_P16	0.0230044	3.8744e-05	0	no	NA
Streptococcus_suis	0	0	0	no	NA
Streptococcus_thermophilus	37.6121	0.234779	0	no	NA
Streptococcus_tigurinus	5.19899	0.00070653	0	no	NA
Streptococcus_vestibularis	22.1302	0.0354876	0	yes	NA
Subdoligranulum_sp_4_3_54A2FAA	10.1449	0.0725125	0	yes	NA
Subdoligranulum_unclassified	99.2179	5.34291	3.00221	no	yes
Subdoligranulum_variabile	14.9298	0.000826413	0	yes	NA
Succinatimonas_hippei	3.05958	0.00341471	0	no	NA
Sutterella_parvirubra	0.782149	0.00983418	0	no	NA
Sutterella_wadsworthensis	40.0276	0.415816	0	yes	NA
Synergistes_sp_3_1_syn1	0.598114	0.00368111	0	no	NA
Tannerella_forsythia	0.0230044	4.96319e-05	0	no	NA
Tetragenococcus_halophilus	0.0920175	3.39337e-05	0	no	NA
Thauera_phenylacetica	0.0230044	1.86013e-05	0	no	NA
Thauera_terpenica	0.0690131	3.75178e-05	0	no	NA
Thermus_unclassified	0	0	0	no	NA
Thiomonas_unclassified	0.0690131	6.54589e-06	0	no	NA
Treponema_denticola	0.115022	8.598e-05	0	no	NA
Treponema_lecithinolyticum	0	0	0	no	NA
Treponema_maltophilum	0.0460087	2.24229e-05	0	no	NA
Treponema_medium	0.0690131	1.02312e-05	0	no	NA
Treponema_socranskii	0.0920175	9.83839e-06	0	no	NA
Treponema_succinifaciens	0.805153	0.0520738	0	no	NA
Treponema_vincentii	0.0230044	2.43846e-07	0	no	NA
Tropheryma_whipplei	0.230044	1.91389e-05	0	no	NA
Turicibacter_sanguinis	9.59282	0.00522823	0	no	NA
Turicibacter_unclassified	13.9406	0.00697257	0	no	NA
Ureaplasma_parvum	0.0230044	1.24454e-06	0	no	NA
Ureaplasma_unclassified	0.0230044	1.19393e-06	0	no	NA
Ureaplasma_urealyticum	0.0230044	5.66598e-06	0	no	NA
Varibaculum_cambriense	1.28824	0.000296132	0	no	NA
Variovorax_paradoxus	0.253048	1.85162e-05	0	no	NA
Variovorax_unclassified	0.483092	0.000560294	0	no	NA
Veillonella_atypica	28.5714	0.0207933	0	yes	NA
Veillonella_dispar	22.5903	0.00815063	0	no	NA
Veillonella_parvula	50.7246	0.120227	0.00034	no	NA
Veillonella_ratti	0.414079	0.0055432	0	no	NA
Veillonella_sp_3_1_44	0.0690131	0.000199639	0	no	NA
Veillonella_sp_6_1_27	0.138026	0.000949913	0	no	NA
Veillonella_sp_oral_taxon_780	0.0230044	0.000111141	0	no	NA
Veillonella_unclassified	67.3798	0.137761	0.00724	no	NA
Verminephrobacter_unclassified	0.0230044	1.18473e-06	0	no	NA
Vibrio_furnissii	0	0	0	no	NA
Vibrio_kanaloae	0.0230044	1.0582e-07	0	no	NA
Weissella_cibaria	4.00276	0.00268082	0	no	NA
Weissella_confusa	4.7159	0.00584963	0	no	NA
Weissella_halotolerans	0	0	0	no	NA
Weissella_koreensis	0.0920175	1.2144e-05	0	no	NA
Weissella_paramesenteroides	0.0690131	1.25512e-05	0	no	NA
Weissella_unclassified	3.10559	0.00107094	0	no	NA
Wohlfahrtiimonas_chitiniclastica	0	0	0	no	NA
Yersinia_enterocolitica	0	0	0	no	NA

## Sheet: Table2
Species	Abundance	Dummy	GenBank Accession	Number contigs	size	N50	min	max	N75	N90	auN
Akkermansia_muciniphila	0.0130042	FALSE	NZ_CP058562.1	1	3004919	3004919	3004919	3004919	3004919	3004919	3004919
Alistipes_onderdonkii	0.00626914	FALSE	NZ_RDBS01000000	57	3265317	385515	453	551327	98364	49341	319855
Alistipes_putredinis	0.0258663	FALSE	NZ_CABKND010000000	12	2550678	626692	1039	1197641	479642	479642	826841
Alistipes_shahii	0.0061249	FALSE	NZ_JABAGP010000000	65	3317268	158991	530	441382	79492	35149	195301
Bacteroides_caccae	0.0138991	FALSE	NZ_VVXZ01000000	283	5757526	218031	1001	636318	91327	30645	303585
Bacteroides_cellulosilyticus	0.00740716	FALSE	NZ_VVYS01000000	1541	6335763	5884	1001	37568	3074	1811	8310.73
Bacteroides_coprocola	0.0100134	FALSE	NZ_CABKNL010000000	90	4300117	92375	611	281116	52320	28671	103883
Bacteroides_dorei	0.018282	FALSE	NZ_CP046428.1	1	5571237	5571237	5571237	5571237	5571237	5571237	5571237
Bacteroides_eggerthii	0.0102215	FALSE	NZ_JABAGL010000000	82	4472011	180050	512	354038	90456	50873	168132
Bacteroides_fragilis	0.00608968	FALSE	NZ_JACWLM010000000	6	5141158	4986460	455	4986460	4986460	4986460	4.83879e+06
Bacteroides_massiliensis	0.0168105	FALSE	NZ_CABJEV010000000	63	3948010	179079	604	303684	93444	49289	156711
Bacteroides_ovatus	0.0161835	FALSE	NZ_JABWDH010000000	490	6993105	37526	205	187761	22058	9100	52368
Bacteroides_plebeius	0.0104402	FALSE	NZ_CABKPU010000000	19	4421924	478534	4306	760260	206893	147256	459699
Bacteroides_stercoris	0.0273433	FALSE	NZ_WCKZ01000000	97	4097969	86943	1003	274114	56066	34279	116792
Bacteroides_thetaiotaomicron	0.00969361	FALSE	NZ_CP000000	2	6304193	6271157	33036	6271157	6271157	6271157	6.23847e+06
Bacteroides_uniformis	0.0342783	FALSE	NZ_JABWDI010000000	75	4853819	203982	224	442175	126860	63106	204541
Bacteroides_vulgatus	0.032906	FALSE	NZ_JABWDJ010000000	832	5510537	39165	201	146341	18723	6698	48213.8
Barnesiella_intestinihominis	0.00993112	FALSE	NZ_JH800000	5	3443906	979427	7208	1217791	721957	517523	938294
Bifidobacterium_adolescentis	0.0233167	FALSE	NZ_JABEZS010000000	12	2163875	441467	1406	704409	245721	93221	437166
Bifidobacterium_longum	0.0142115	FALSE	NZ_CP062940.1	1	2487475	2487475	2487475	2487475	2487475	2487475	2487475
Collinsella_aerofaciens	0.00973375	FALSE	NZ_WWTI01000000	47	2189862	93899	1105	229448	66958	29708	110058
Coprococcus_comes	0.00764938	FALSE	NZ_JABWDC010000000	238	3342592	40242	208	113215	22355	8815	44901.4
Coprococcus_sp_ART55_1	0.00967901	FALSE	FP929039.1	1	3123007	3123007	3123007	3123007	3123007	3123007	3123007
Dialister_invisus	0.00964839	FALSE	GG698602.1	1	1895960	1895960	1895960	1895960	1895960	1895960	1895960
Dorea_formicigenerans	0.00510027	FALSE	NZ_JAAITG010000000	93	3042197	86741	310	385166	49118	27310	124961
Dorea_longicatena	0.0105795	FALSE	NZ_JAAIOD010000000	57	3053445	141264	311	314931	104957	37157	164862
Escherichia_coli	0.0152279	FALSE	NZ_CP062985.1	1	5065741	5065741	5065741	5065741	5065741	5065741	5065741
Eubacterium_biforme	0.00601966	FALSE	NZ_VUMR01000000	133	2070150	26381	1050	100180	16064	9421	37466.7
Eubacterium_eligens	0.0143864	FALSE	NZ_WKRD01000000	24	3023216	278867	1263	467052	189819	82979	284734
Eubacterium_hallii	0.0114121	FALSE	NZ_CABJFJ010000000	34	3404640	169124	609	311409	103175	59962	173507
Eubacterium_rectale	0.0562953	FALSE	CP001107.1	1	3449685	3449685	3449685	3449685	3449685	3449685	3449685
Eubacterium_siraeum	0.0101506	FALSE	FP929059.1	1	2836123	2836123	2836123	2836123	2836123	2836123	2836123
Faecalibacterium_prausnitzii	0.0584916	FALSE	NZ_CP048437.1	1	3102523	3102523	3102523	3102523	3102523	3102523	3102523
Methanobrevibacter_smithii	0.00746694	FALSE	CP000678.1	1	1853160	1853160	1853160	1853160	1853160	1853160	1853160
Parabacteroides_distasonis	0.0065504	FALSE	NZ_CP054012.1	1	4926033	4926033	4926033	4926033	4926033	4926033	4926033
Parabacteroides_merdae	0.0122284	FALSE	NZ_WNDM01000000	59	4765507	209187	1149	417853	119339	55379	196655
Phascolarctobacterium_succinatutens	0.0059551	FALSE	NZ_CABKPS010000000	96	2121954	58138	435	107442	23859	14339	52456.3
Prevotella_copri	0.0646296	FALSE	NZ_VUNF01000000	77	3513342	97962	1144	344628	59047	28669	132186
Roseburia_intestinalis	0.0102215	FALSE	NZ_JAAILV010000000	161	4374175	97522	307	215029	64431	22385	106159
Roseburia_inulinivorans	0.0107908	FALSE	NZ_CABJFX010000000	111	4009104	83390	550	417996	53491	30098	118770
Ruminococcus_bromii	0.0368916	FALSE	QSOD01000000	20	2201217	243233	667	396620	174113	57517	234352
Ruminococcus_gnavus	0.00612899	FALSE	NZ_JAAIRY010000000	106	3298109	93036	304	416411	57306	19141	134018
Ruminococcus_obeum	0.0078372	FALSE	NZ_JAAITD010000000	86	3473290	134027	309	528683	73015	29347	189210
Ruminococcus_sp_5_1_39BFAA	0.0173688	FALSE	NZ_ACII02000000	3	3930699	3112511	402393	3112511	3112511	402393	2.54981e+06
Ruminococcus_torques	0.0155014	FALSE	NZ_WNAE01000000	72	2797499	92229	1333	206474	51179	21429	102525
Streptococcus_australis	0.261763	TRUE	NZ_LR594040.1	1	1928637	1928637	1928637	1928637	1928637	1928637	1928637

## Sheet: Table3
TP	TN	FP	FN	Taxa	Tool	Length_genome	Benchmark_Design
27914	2974870	147	1956	Akkermansia_muciniphila	bcftools	3004919	uniref
24820	3223142	937	7539	Alistipes_onderdonkii	bcftools	3265317	uniref
24354	2524204	189	1007	Alistipes_putredinis	bcftools	2550678	uniref
25322	3272887	778	7519	Alistipes_shahii	bcftools	3317268	uniref
43957	5670572	3927	12913	Bacteroides_caccae	bcftools	5757526	uniref
36152	6013291	3447	23509	Bacteroides_cellulosilyticus	bcftools	6335763	uniref
29816	4239215	3807	12749	Bacteroides_coprocola	bcftools	4300117	uniref
26091	5474478	41257	29326	Bacteroides_dorei	bcftools	5571237	uniref
35343	4418992	3176	9043	Bacteroides_eggerthii	bcftools	4472011	uniref
30213	4979207	2855	19919	Bacteroides_fragilis	bcftools	5141158	uniref
35390	3902873	2012	3809	Bacteroides_massiliensis	bcftools	3948010	uniref
54892	6894302	3637	14205	Bacteroides_ovatus	bcftools	6993105	uniref
33524	4371698	2932	10426	Bacteroides_plebeius	bcftools	4421924	uniref
38848	4055197	571	1874	Bacteroides_stercoris	bcftools	4097969	uniref
43037	6201323	2864	19335	Bacteroides_thetaiotaomicron	bcftools	6304193	uniref
45438	4803709	669	2810	Bacteroides_uniformis	bcftools	4853819	uniref
44284	5443018	4790	10062	Bacteroides_vulgatus	bcftools	5510537	uniref
29186	3397026	1560	4959	Barnesiella_intestinihominis	bcftools	3443906	uniref
21418	2142133	66	122	Bifidobacterium_adolescentis	bcftools	2163875	uniref
23038	2462537	193	1706	Bifidobacterium_longum	bcftools	2487475	uniref
21105	2166731	115	648	Collinsella_aerofaciens	bcftools	2189862	uniref
25186	3293159	3150	7833	Coprococcus_comes	bcftools	3342592	uniref
25444	2850052	848	3216	Coprococcus_sp_ART55_1	bcftools	3123007	uniref
18213	1876903	62	654	Dialister_invisus	bcftools	1895960	uniref
20709	2990628	2824	9320	Dorea_formicigenerans	bcftools	3042197	uniref
26491	3019250	2272	3844	Dorea_longicatena	bcftools	3053445	uniref
45602	5014816	335	4760	Escherichia_coli	bcftools	5065741	uniref
18400	2043912	144	2092	Eubacterium_biforme	bcftools	2070150	uniref
28092	2991355	1126	1929	Eubacterium_eligens	bcftools	3023216	uniref
30695	3368365	1055	3161	Eubacterium_hallii	bcftools	3404640	uniref
32594	3415174	174	1705	Eubacterium_rectale	bcftools	3449685	uniref
25643	2749315	833	2033	Eubacterium_siraeum	bcftools	2836123	uniref
30048	3071549	123	798	Faecalibacterium_prausnitzii	bcftools	3102523	uniref
17439	1834612	113	994	Methanobrevibacter_smithii	bcftools	1853160	uniref
31493	4808803	1972	16908	Parabacteroides_distasonis	bcftools	4926033	uniref
40177	4712734	1345	7166	Parabacteroides_merdae	bcftools	4765507	uniref
18750	2094394	415	2242	Phascolarctobacterium_succinatutens	bcftools	2121954	uniref
34742	3477856	99	189	Prevotella_copri	bcftools	3513342	uniref
35662	4318628	2166	7722	Roseburia_intestinalis	bcftools	4374175	uniref
33581	3960611	2782	6189	Roseburia_inulinivorans	bcftools	4009104	uniref
21712	2179068	94	173	Ruminococcus_bromii	bcftools	2201217	uniref
24077	3250142	2210	8546	Ruminococcus_gnavus	bcftools	3298109	uniref
26952	3428503	2458	7473	Ruminococcus_obeum	bcftools	3473290	uniref
35823	3890543	1000	3259	Ruminococcus_sp_5_1_39BFAA	bcftools	3930699	uniref
26512	2767588	462	1270	Ruminococcus_torques	bcftools	2797499	uniref
18808	1909380	72	376	Streptococcus_australis	bcftools	1928637	uniref
28531	2974780	237	1339	Akkermansia_muciniphila	mutect2	3004919	uniref
31830	3215735	8344	529	Alistipes_onderdonkii	mutect2	3265317	uniref
24725	2518585	5808	636	Alistipes_putredinis	mutect2	2550678	uniref
32311	3268045	5620	530	Alistipes_shahii	mutect2	3317268	uniref
55979	5661148	30775	1067	Bacteroides_caccae	mutect2	5757526	uniref
57664	6011616	17350	2119	Bacteroides_cellulosilyticus	mutect2	6335763	uniref
38246	4221269	22569	4327	Bacteroides_coprocola	mutect2	4300117	uniref
53640	5384488	131247	1777	Bacteroides_dorei	mutect2	5571237	uniref
43725	4403875	18293	661	Bacteroides_eggerthii	mutect2	4472011	uniref
48290	4970974	11088	1842	Bacteroides_fragilis	mutect2	5141158	uniref
38812	3889798	16134	397	Bacteroides_massiliensis	mutect2	3948010	uniref
68194	6874917	24423	915	Bacteroides_ovatus	mutect2	6993105	uniref
42065	4355077	19553	1885	Bacteroides_plebeius	mutect2	4421924	uniref
40402	4038358	17410	320	Bacteroides_stercoris	mutect2	4097969	uniref
60338	6187815	16372	2034	Bacteroides_thetaiotaomicron	mutect2	6304193	uniref
47963	4783819	20084	281	Bacteroides_uniformis	mutect2	4853819	uniref
53862	5321030	126995	486	Bacteroides_vulgatus	mutect2	5510537	uniref
33690	3392593	5993	455	Barnesiella_intestinihominis	mutect2	3443906	uniref
21420	2141110	1089	120	Bifidobacterium_adolescentis	mutect2	2163875	uniref
23262	2461279	1451	1482	Bifidobacterium_longum	mutect2	2487475	uniref
21586	2166623	223	167	Collinsella_aerofaciens	mutect2	2189862	uniref
32381	3277846	19517	645	Coprococcus_comes	mutect2	3342592	uniref
27934	2847764	3136	726	Coprococcus_sp_ART55_1	mutect2	3123007	uniref
18470	1876854	111	397	Dialister_invisus	mutect2	1895960	uniref
29263	2980573	13676	774	Dorea_formicigenerans	mutect2	3042197	uniref
30044	3005577	15945	291	Dorea_longicatena	mutect2	3053445	uniref
49257	5014885	266	1105	Escherichia_coli	mutect2	5065741	uniref
20131	2043854	202	361	Eubacterium_biforme	mutect2	2070150	uniref
29688	2984115	8366	333	Eubacterium_eligens	mutect2	3023216	uniref
33481	3360541	8291	369	Eubacterium_hallii	mutect2	3404640	uniref
32704	3408655	6693	1595	Eubacterium_rectale	mutect2	3449685	uniref
27313	2748080	2068	363	Eubacterium_siraeum	mutect2	2836123	uniref
29990	3069459	2213	856	Faecalibacterium_prausnitzii	mutect2	3102523	uniref
18074	1834629	96	359	Methanobrevibacter_smithii	mutect2	1853160	uniref
46779	4802699	8076	1622	Parabacteroides_distasonis	mutect2	4926033	uniref
46688	4704749	9330	655	Parabacteroides_merdae	mutect2	4765507	uniref
20793	2093666	1143	199	Phascolarctobacterium_succinatutens	mutect2	2121954	uniref
34614	3477593	362	317	Prevotella_copri	mutect2	3513342	uniref
42780	4311722	10016	612	Roseburia_intestinalis	mutect2	4374175	uniref
39204	3952305	11685	572	Roseburia_inulinivorans	mutect2	4009104	uniref
21742	2177909	1253	143	Ruminococcus_bromii	mutect2	2201217	uniref
32082	3240972	11380	541	Ruminococcus_gnavus	mutect2	3298109	uniref
33871	3420197	14204	586	Ruminococcus_obeum	mutect2	3473290	uniref
37670	3882069	9474	1412	Ruminococcus_sp_5_1_39BFAA	mutect2	3930699	uniref
27595	2761141	6909	187	Ruminococcus_torques	mutect2	2797499	uniref
18794	1909120	332	390	Streptococcus_australis	mutect2	1928637	uniref
28443	2974901	116	1427	Akkermansia_muciniphila	haplotypecaller	3004919	uniref
30532	3222972	1107	1827	Alistipes_onderdonkii	haplotypecaller	3265317	uniref
24403	2524206	187	958	Alistipes_putredinis	haplotypecaller	2550678	uniref
31231	3272909	756	1610	Alistipes_shahii	haplotypecaller	3317268	uniref
50530	5670184	4315	6340	Bacteroides_caccae	haplotypecaller	5757526	uniref
50642	6005587	4324	8951	Bacteroides_cellulosilyticus	haplotypecaller	6335763	uniref
33952	4227871	5196	8516	Bacteroides_coprocola	haplotypecaller	4300117	uniref
25119	5445388	70347	30298	Bacteroides_dorei	haplotypecaller	5571237	uniref
41327	4416546	4594	3050	Bacteroides_eggerthii	haplotypecaller	4472011	uniref
42719	4978342	3720	7413	Bacteroides_fragilis	haplotypecaller	5141158	uniref
36342	3903093	2839	2867	Bacteroides_massiliensis	haplotypecaller	3948010	uniref
63804	6893936	4190	5295	Bacteroides_ovatus	haplotypecaller	6993105	uniref
38673	4370791	3839	5277	Bacteroides_plebeius	haplotypecaller	4421924	uniref
39316	4055165	603	1406	Bacteroides_stercoris	haplotypecaller	4097969	uniref
56447	6200350	3837	5925	Bacteroides_thetaiotaomicron	haplotypecaller	6304193	uniref
46157	4803241	662	2087	Bacteroides_uniformis	haplotypecaller	4853819	uniref
50090	5441068	2437	4219	Bacteroides_vulgatus	haplotypecaller	5510537	uniref
31807	3396782	1804	2338	Barnesiella_intestinihominis	haplotypecaller	3443906	uniref
21402	2142130	69	138	Bifidobacterium_adolescentis	haplotypecaller	2163875	uniref
23075	2462442	288	1669	Bifidobacterium_longum	haplotypecaller	2487475	uniref
21550	2166739	107	203	Collinsella_aerofaciens	haplotypecaller	2189862	uniref
29048	3291974	4169	3969	Coprococcus_comes	haplotypecaller	3342592	uniref
27391	2849854	1046	1269	Coprococcus_sp_ART55_1	haplotypecaller	3123007	uniref
18447	1876909	56	420	Dialister_invisus	haplotypecaller	1895960	uniref
26407	2990699	3550	3630	Dorea_formicigenerans	haplotypecaller	3042197	uniref
28056	3018440	3082	2279	Dorea_longicatena	haplotypecaller	3053445	uniref
49112	5014975	176	1250	Escherichia_coli	haplotypecaller	5065741	uniref
20007	2043981	75	485	Eubacterium_biforme	haplotypecaller	2070150	uniref
28680	2991070	1411	1341	Eubacterium_eligens	haplotypecaller	3023216	uniref
32612	3367626	1206	1238	Eubacterium_hallii	haplotypecaller	3404640	uniref
32554	3415135	213	1745	Eubacterium_rectale	haplotypecaller	3449685	uniref
26994	2749294	854	682	Eubacterium_siraeum	haplotypecaller	2836123	uniref
29908	3071521	151	938	Faecalibacterium_prausnitzii	haplotypecaller	3102523	uniref
18042	1834658	67	391	Methanobrevibacter_smithii	haplotypecaller	1853160	uniref
43048	4808358	2417	5353	Parabacteroides_distasonis	haplotypecaller	4926033	uniref
45416	4711675	1266	1916	Parabacteroides_merdae	haplotypecaller	4765507	uniref
20568	2094080	383	420	Phascolarctobacterium_succinatutens	haplotypecaller	2121954	uniref
34588	3477856	99	343	Prevotella_copri	haplotypecaller	3513342	uniref
40884	4319079	2659	2508	Roseburia_intestinalis	haplotypecaller	4374175	uniref
37357	3960216	3177	2413	Roseburia_inulinivorans	haplotypecaller	4009104	uniref
21698	2179037	125	187	Ruminococcus_bromii	haplotypecaller	2201217	uniref
30087	3249106	2971	2533	Ruminococcus_gnavus	haplotypecaller	3298109	uniref
31235	3428766	3169	3199	Ruminococcus_obeum	haplotypecaller	3473290	uniref
36660	3890331	1212	2422	Ruminococcus_sp_5_1_39BFAA	haplotypecaller	3930699	uniref
26975	2767456	594	807	Ruminococcus_torques	haplotypecaller	2797499	uniref
18762	1909376	76	422	Streptococcus_australis	haplotypecaller	1928637	uniref
29677	2972630	2387	193	Akkermansia_muciniphila	freebayes	3004919	uniref
31773	3205442	18637	586	Alistipes_onderdonkii	freebayes	3265317	uniref
25218	2510513	13880	143	Alistipes_putredinis	freebayes	2550678	uniref
32087	3259959	13706	754	Alistipes_shahii	freebayes	3317268	uniref
56465	5627341	64582	581	Bacteroides_caccae	freebayes	5757526	uniref
53199	5997661	31305	6584	Bacteroides_cellulosilyticus	freebayes	6335763	uniref
40589	4198902	47292	2008	Bacteroides_coprocola	freebayes	4300117	uniref
54626	5340306	175429	791	Bacteroides_dorei	freebayes	5571237	uniref
43876	4375006	47162	510	Bacteroides_eggerthii	freebayes	4472011	uniref
45205	4963445	23579	4976	Bacteroides_fragilis	freebayes	5141158	uniref
38956	3872233	34620	262	Bacteroides_massiliensis	freebayes	3948010	uniref
68065	6849665	51400	1057	Bacteroides_ovatus	freebayes	6993105	uniref
43283	4337702	36928	667	Bacteroides_plebeius	freebayes	4421924	uniref
40456	4010312	45456	266	Bacteroides_stercoris	freebayes	4097969	uniref
59457	6167018	37169	2915	Bacteroides_thetaiotaomicron	freebayes	6304193	uniref
47962	4761445	42933	286	Bacteroides_uniformis	freebayes	4853819	uniref
53845	5275790	172639	507	Bacteroides_vulgatus	freebayes	5510537	uniref
33876	3388147	10439	269	Barnesiella_intestinihominis	freebayes	3443906	uniref
21444	2135867	6332	96	Bifidobacterium_adolescentis	freebayes	2163875	uniref
24568	2453373	9357	176	Bifidobacterium_longum	freebayes	2487475	uniref
21626	2166074	772	127	Collinsella_aerofaciens	freebayes	2189862	uniref
32521	3266170	31698	509	Coprococcus_comes	freebayes	3342592	uniref
28316	2844675	6225	344	Coprococcus_sp_ART55_1	freebayes	3123007	uniref
18771	1875943	1022	96	Dialister_invisus	freebayes	1895960	uniref
28989	2972526	21723	1048	Dorea_formicigenerans	freebayes	3042197	uniref
30151	2994381	27141	184	Dorea_longicatena	freebayes	3053445	uniref
49883	5013691	1460	479	Escherichia_coli	freebayes	5065741	uniref
20315	2043511	545	177	Eubacterium_biforme	freebayes	2070150	uniref
29819	2977469	15012	202	Eubacterium_eligens	freebayes	3023216	uniref
33657	3353856	15564	199	Eubacterium_hallii	freebayes	3404640	uniref
34094	3393355	21993	205	Eubacterium_rectale	freebayes	3449685	uniref
27486	2746519	3629	190	Eubacterium_siraeum	freebayes	2836123	uniref
30659	3059806	11866	187	Faecalibacterium_prausnitzii	freebayes	3102523	uniref
18274	1833743	982	159	Methanobrevibacter_smithii	freebayes	1853160	uniref
45026	4798268	12507	3375	Parabacteroides_distasonis	freebayes	4926033	uniref
46935	4692719	21360	408	Parabacteroides_merdae	freebayes	4765507	uniref
20807	2094218	1976	198	Phascolarctobacterium_succinatutens	freebayes	2121954	uniref
34764	3473159	4796	167	Prevotella_copri	freebayes	3513342	uniref
42906	4304995	17348	492	Roseburia_intestinalis	freebayes	4374175	uniref
39454	3942434	21556	322	Roseburia_inulinivorans	freebayes	4009104	uniref
21765	2174631	4531	120	Ruminococcus_bromii	freebayes	2201217	uniref
31859	3233658	18694	764	Ruminococcus_gnavus	freebayes	3298109	uniref
34025	3410219	24182	432	Ruminococcus_obeum	freebayes	3473290	uniref
38731	3869665	21878	351	Ruminococcus_sp_5_1_39BFAA	freebayes	3930699	uniref
27611	2755391	12659	171	Ruminococcus_torques	freebayes	2797499	uniref
19034	1811503	97949	150	Streptococcus_australis	freebayes	1928637	uniref
29469	2973865	1152	401	Akkermansia_muciniphila	instrain	3004919	uniref
22631	3217034	7045	9728	Alistipes_onderdonkii	instrain	3265317	uniref
25219	2518555	5838	142	Alistipes_putredinis	instrain	2550678	uniref
21911	3268631	4522	10925	Alistipes_shahii	instrain	3317268	uniref
49430	5665281	26642	7616	Bacteroides_caccae	instrain	5757526	uniref
19391	6002389	11695	40248	Bacteroides_cellulosilyticus	instrain	6335763	uniref
33409	4219874	23322	9160	Bacteroides_coprocola	instrain	4300117	uniref
53807	5394171	121564	1610	Bacteroides_dorei	instrain	5571237	uniref
36805	4410260	11908	7581	Bacteroides_eggerthii	instrain	4472011	uniref
16268	4979762	7262	33913	Bacteroides_fragilis	instrain	5141158	uniref
38741	3892490	14363	477	Bacteroides_massiliensis	instrain	3948010	uniref
57306	6878584	19497	11792	Bacteroides_ovatus	instrain	6993105	uniref
37042	4353720	20910	6908	Bacteroides_plebeius	instrain	4421924	uniref
40413	4041185	14583	309	Bacteroides_stercoris	instrain	4097969	uniref
32157	6192156	12031	30215	Bacteroides_thetaiotaomicron	instrain	6304193	uniref
47950	4786382	17996	298	Bacteroides_uniformis	instrain	4853819	uniref
53665	5338400	109764	685	Bacteroides_vulgatus	instrain	5510537	uniref
31818	3392259	6327	2327	Barnesiella_intestinihominis	instrain	3443906	uniref
21440	2141545	654	100	Bifidobacterium_adolescentis	instrain	2163875	uniref
24463	2460589	2141	281	Bifidobacterium_longum	instrain	2487475	uniref
21506	2166566	280	247	Collinsella_aerofaciens	instrain	2189862	uniref
27545	3277372	17519	5462	Coprococcus_comes	instrain	3342592	uniref
26054	2848060	2840	2606	Coprococcus_sp_ART55_1	instrain	3123007	uniref
18722	1876442	523	145	Dialister_invisus	instrain	1895960	uniref
18216	2981557	11669	11812	Dorea_formicigenerans	instrain	3042197	uniref
29518	3005952	15251	816	Dorea_longicatena	instrain	3053445	uniref
47179	5014601	550	3183	Escherichia_coli	instrain	5065741	uniref
18825	2043873	183	1667	Eubacterium_biforme	instrain	2070150	uniref
29771	2983891	8590	250	Eubacterium_eligens	instrain	3023216	uniref
32766	3361232	8188	1090	Eubacterium_hallii	instrain	3404640	uniref
34102	3405710	9638	197	Eubacterium_rectale	instrain	3449685	uniref
26805	2748003	2145	871	Eubacterium_siraeum	instrain	2836123	uniref
30651	3066903	4769	195	Faecalibacterium_prausnitzii	instrain	3102523	uniref
18086	1834389	336	347	Methanobrevibacter_smithii	instrain	1853160	uniref
19231	4804324	6451	29170	Parabacteroides_distasonis	instrain	4926033	uniref
41895	4705193	8886	5448	Parabacteroides_merdae	instrain	4765507	uniref
19113	2095211	983	1892	Phascolarctobacterium_succinatutens	instrain	2121954	uniref
34757	3477181	774	174	Prevotella_copri	instrain	3513342	uniref
36352	4313066	8967	7043	Roseburia_intestinalis	instrain	4374175	uniref
36045	3951408	11697	3722	Roseburia_inulinivorans	instrain	4009104	uniref
21763	2177913	1249	122	Ruminococcus_bromii	instrain	2201217	uniref
22122	3240683	10167	10486	Ruminococcus_gnavus	instrain	3298109	uniref
28605	3420750	12578	5844	Ruminococcus_obeum	instrain	3473290	uniref
38423	3881498	10045	659	Ruminococcus_sp_5_1_39BFAA	instrain	3930699	uniref
27563	2761332	6718	219	Ruminococcus_torques	instrain	2797499	uniref
19083	1906087	3365	101	Streptococcus_australis	instrain	1928637	uniref
16975	2974571	446	12895	Akkermansia_muciniphila	metasnv	3004919	uniref
3557	3215725	3939	28759	Alistipes_onderdonkii	metasnv	3265317	uniref
24724	2520151	4242	637	Alistipes_putredinis	metasnv	2550678	uniref
3288	3265129	2266	29495	Alistipes_shahii	metasnv	3317268	uniref
11700	5657049	16581	45170	Bacteroides_caccae	metasnv	5757526	uniref
2253	4286290	9051	40406	Bacteroides_cellulosilyticus	metasnv	6335763	uniref
7214	4216818	15640	35250	Bacteroides_coprocola	metasnv	4300117	uniref
20535	5417525	98210	34882	Bacteroides_dorei	metasnv	5571237	uniref
7661	4406541	14264	36713	Bacteroides_eggerthii	metasnv	4472011	uniref
1400	4978990	8034	48781	Bacteroides_fragilis	metasnv	5141158	uniref
22654	3895511	11342	16564	Bacteroides_massiliensis	metasnv	3948010	uniref
12678	6866880	13112	56258	Bacteroides_ovatus	metasnv	6993105	uniref
8121	4362495	12135	35829	Bacteroides_plebeius	metasnv	4421924	uniref
35352	4046253	9515	5370	Bacteroides_stercoris	metasnv	4097969	uniref
3863	6194953	9234	58509	Bacteroides_thetaiotaomicron	metasnv	6304193	uniref
43001	4792592	11786	5247	Bacteroides_uniformis	metasnv	4853819	uniref
43903	5400652	45503	10431	Bacteroides_vulgatus	metasnv	5510537	uniref
9749	3394522	4064	24396	Barnesiella_intestinihominis	metasnv	3443906	uniref
21234	2141028	1171	306	Bifidobacterium_adolescentis	metasnv	2163875	uniref
18529	2459982	2748	6215	Bifidobacterium_longum	metasnv	2487475	uniref
13115	2166654	192	8638	Collinsella_aerofaciens	metasnv	2189862	uniref
5910	3274136	10719	27009	Coprococcus_comes	metasnv	3342592	uniref
9153	2848159	2741	19507	Coprococcus_sp_ART55_1	metasnv	3123007	uniref
13006	1876745	220	5861	Dialister_invisus	metasnv	1895960	uniref
2313	2979357	7081	27652	Dorea_formicigenerans	metasnv	3042197	uniref
12230	3011025	10178	18104	Dorea_longicatena	metasnv	3053445	uniref
15805	5015061	90	34557	Escherichia_coli	metasnv	5065741	uniref
6025	2042849	61	14456	Eubacterium_biforme	metasnv	2070150	uniref
19528	2986651	5830	10493	Eubacterium_eligens	metasnv	3023216	uniref
13150	3364286	5134	20706	Eubacterium_hallii	metasnv	3404640	uniref
33978	3408125	7223	321	Eubacterium_rectale	metasnv	3449685	uniref
11754	2748253	1895	15922	Eubacterium_siraeum	metasnv	2836123	uniref
30522	3068505	3167	324	Faecalibacterium_prausnitzii	metasnv	3102523	uniref
9554	1834675	50	8879	Methanobrevibacter_smithii	metasnv	1853160	uniref
1982	4806753	4022	46419	Parabacteroides_distasonis	metasnv	4926033	uniref
10588	4707236	6843	36755	Parabacteroides_merdae	metasnv	4765507	uniref
5867	2094815	769	15132	Phascolarctobacterium_succinatutens	metasnv	2121954	uniref
34696	3477454	501	235	Prevotella_copri	metasnv	3513342	uniref
8098	4311353	5715	35250	Roseburia_intestinalis	metasnv	4374175	uniref
10035	3952119	8697	29711	Roseburia_inulinivorans	metasnv	4009104	uniref
21745	2177991	1171	140	Ruminococcus_bromii	metasnv	2201217	uniref
3214	3236860	6958	29326	Ruminococcus_gnavus	metasnv	3298109	uniref
5899	3422093	7330	28511	Ruminococcus_obeum	metasnv	3473290	uniref
23254	3884699	6844	15828	Ruminococcus_sp_5_1_39BFAA	metasnv	3930699	uniref
21175	2764375	3675	6607	Ruminococcus_torques	metasnv	2797499	uniref
19083	1904941	4511	101	Streptococcus_australis	metasnv	1928637	uniref
1327	2974918	99	28543	Akkermansia_muciniphila	varscan	3004919	uniref
17	2457258	1095	24670	Alistipes_onderdonkii	varscan	3265317	uniref
17235	2521121	1669	8112	Alistipes_putredinis	varscan	2550678	uniref
25	1958371	677	19648	Alistipes_shahii	varscan	3317268	uniref
343	5244684	6404	52369	Bacteroides_caccae	varscan	5757526	uniref
18	535321	3256	5341	Bacteroides_cellulosilyticus	varscan	6335763	uniref
160	3397424	6333	33983	Bacteroides_coprocola	varscan	4300117	uniref
3031	5475848	39887	52386	Bacteroides_dorei	varscan	5571237	uniref
157	4205273	4748	42117	Bacteroides_eggerthii	varscan	4472011	uniref
14	4983541	3483	50167	Bacteroides_fragilis	varscan	5141158	uniref
2060	3889872	4155	37029	Bacteroides_massiliensis	varscan	3948010	uniref
225	4407388	5478	44041	Bacteroides_ovatus	varscan	6993105	uniref
143	4362144	5257	43736	Bacteroides_plebeius	varscan	4421924	uniref
11947	4052471	3297	28775	Bacteroides_stercoris	varscan	4097969	uniref
27	6200464	3723	62345	Bacteroides_thetaiotaomicron	varscan	6304193	uniref
15491	4799931	4232	32755	Bacteroides_uniformis	varscan	4853819	uniref
18344	5366869	9776	35387	Bacteroides_vulgatus	varscan	5510537	uniref
260	3397031	1555	33885	Barnesiella_intestinihominis	varscan	3443906	uniref
16036	2141862	337	5504	Bifidobacterium_adolescentis	varscan	2163875	uniref
3447	2461796	934	21297	Bifidobacterium_longum	varscan	2487475	uniref
1110	2164530	51	20621	Collinsella_aerofaciens	varscan	2189862	uniref
137	1829279	4913	18267	Coprococcus_comes	varscan	3342592	uniref
245	2849279	1621	28415	Coprococcus_sp_ART55_1	varscan	3123007	uniref
1704	1876900	65	17163	Dialister_invisus	varscan	1895960	uniref
33	1872303	3267	18799	Dorea_formicigenerans	varscan	3042197	uniref
631	2960352	5082	29150	Dorea_longicatena	varscan	3053445	uniref
307	5015150	1	50055	Escherichia_coli	varscan	5065741	uniref
125	1310750	14	13024	Eubacterium_biforme	varscan	2070150	uniref
2217	2988271	2960	27792	Eubacterium_eligens	varscan	3023216	uniref
494	3354918	2296	33241	Eubacterium_hallii	varscan	3404640	uniref
32843	3412444	2904	1456	Eubacterium_rectale	varscan	3449685	uniref
471	2748763	1385	27205	Eubacterium_siraeum	varscan	2836123	uniref
30199	3070365	1307	647	Faecalibacterium_prausnitzii	varscan	3102523	uniref
535	1834720	5	17898	Methanobrevibacter_smithii	varscan	1853160	uniref
15	4809204	1571	48386	Parabacteroides_distasonis	varscan	4926033	uniref
194	4544048	3049	45474	Parabacteroides_merdae	varscan	4765507	uniref
107	1530576	442	15241	Phascolarctobacterium_succinatutens	varscan	2121954	uniref
34268	3477793	162	663	Prevotella_copri	varscan	3513342	uniref
133	2692052	2465	26929	Roseburia_intestinalis	varscan	4374175	uniref
230	3620532	4567	36162	Roseburia_inulinivorans	varscan	4009104	uniref
21254	2178567	595	631	Ruminococcus_bromii	varscan	2201217	uniref
25	1643319	2611	16502	Ruminococcus_gnavus	varscan	3298109	uniref
132	2624841	2937	26236	Ruminococcus_obeum	varscan	3473290	uniref
2148	3888050	3493	36934	Ruminococcus_sp_5_1_39BFAA	varscan	3930699	uniref
4038	2761438	1527	23694	Ruminococcus_torques	varscan	2797499	uniref
19034	1908737	715	150	Streptococcus_australis	varscan	1928637	uniref

## Sheet: Table4
TP	TN	FP	FN	Taxa	Tool	Length_genome	Benchmark_Design
99417	2885616	1388	18384	Akkermansia_muciniphila	bcftools	3004919	uniref
69691	3122855	1782	57708	Alistipes_onderdonkii	bcftools	3265317	uniref				Correlation between 1% and 4% calling statistics
94208	2447639	1428	5677	Alistipes_putredinis	bcftools	2550678	uniref				Tool	Sensitivity	Precision
70007	3170015	1460	59284	Alistipes_shahii	bcftools	3317268	uniref				bcftools	0.931	0.985
135597	5512905	7053	89483	Bacteroides_caccae	bcftools	5757526	uniref				mutect2	0.816	0.972
88229	5802708	3389	147273	Bacteroides_cellulosilyticus	bcftools	6335763	uniref				haplotypecaller	0.904	0.985
90151	4101563	5000	77375	Bacteroides_coprocola	bcftools	4300117	uniref				freebayes	0.989	0.954
109959	5320937	31723	108349	Bacteroides_dorei	bcftools	5571237	uniref				metasnv	0.999	0.973
106786	4284104	3304	68082	Bacteroides_eggerthii	bcftools	4472011	uniref				varscan	0.999	0.984
69679	4797843	4035	125393	Bacteroides_fragilis	bcftools	5141158	uniref				instrain	0.916	0.87
127232	3785454	3832	27322	Bacteroides_massiliensis	bcftools	3948010	uniref
165444	6680153	6551	106999	Bacteroides_ovatus	bcftools	6993105	uniref
101779	4238395	4495	71295	Bacteroides_plebeius	bcftools	4421924	uniref
147909	3933342	2387	12553	Bacteroides_stercoris	bcftools	4097969	uniref
110865	6001806	3744	133746	Bacteroides_thetaiotaomicron	bcftools	6304193	uniref
173116	4658953	3352	17080	Bacteroides_uniformis	bcftools	4853819	uniref
173259	5277140	6428	41983	Bacteroides_vulgatus	bcftools	5510537	uniref
92886	3292353	5168	41589	Barnesiella_intestinihominis	bcftools	3443906	uniref
82935	2077779	1048	1977	Bifidobacterium_adolescentis	bcftools	2163875	uniref
85714	2388642	1308	11790	Bifidobacterium_longum	bcftools	2487475	uniref
75772	2101560	1089	9912	Collinsella_aerofaciens	bcftools	2189862	uniref
76375	3189417	3980	53789	Coprococcus_comes	bcftools	3342592	uniref
82048	2765298	2138	30893	Coprococcus_sp_ART55_1	bcftools	3123007	uniref
67108	1820561	863	7223	Dialister_invisus	bcftools	1895960	uniref
55613	2895936	3571	62464	Dorea_formicigenerans	bcftools	3042197	uniref
90454	2929188	2824	29113	Dorea_longicatena	bcftools	3053445	uniref
147437	4863953	1985	51084	Escherichia_coli	bcftools	5065741	uniref
58989	1981984	820	21819	Eubacterium_biforme	bcftools	2070150	uniref
102910	2901555	2372	15560	Eubacterium_eligens	bcftools	3023216	uniref
103292	3266908	1897	30079	Eubacterium_hallii	bcftools	3404640	uniref
126432	3312589	1836	8790	Eubacterium_rectale	bcftools	3449685	uniref
87417	2666809	1801	21602	Eubacterium_siraeum	bcftools	2836123	uniref
116504	2979358	1560	5096	Faecalibacterium_prausnitzii	bcftools	3102523	uniref
60989	1779599	832	11701	Methanobrevibacter_smithii	bcftools	1853160	uniref
75926	4645400	3235	113157	Parabacteroides_distasonis	bcftools	4926033	uniref
124536	4570045	2962	61870	Parabacteroides_merdae	bcftools	4765507	uniref
59730	2030422	1258	23143	Phascolarctobacterium_succinatutens	bcftools	2121954	uniref
134632	3373239	1793	3138	Prevotella_copri	bcftools	3513342	uniref
106747	4184736	3559	64035	Roseburia_intestinalis	bcftools	4374175	uniref
105450	3841129	3874	51419	Roseburia_inulinivorans	bcftools	4009104	uniref
84293	2113618	1149	2007	Ruminococcus_bromii	bcftools	2201217	uniref
67153	3146906	2522	61048	Ruminococcus_gnavus	bcftools	3298109	uniref
80769	3325513	3670	54961	Ruminococcus_obeum	bcftools	3473290	uniref
128511	3773638	2754	25564	Ruminococcus_sp_5_1_39BFAA	bcftools	3930699	uniref
98709	2684317	1795	10793	Ruminococcus_torques	bcftools	2797499	uniref
73000	1852020	967	2646	Streptococcus_australis	bcftools	1928637	uniref
109814	2885417	1587	7987	Akkermansia_muciniphila	mutect2	3004919	uniref
119088	3108374	16263	8311	Alistipes_onderdonkii	mutect2	3265317	uniref
95294	2441027	8040	4591	Alistipes_putredinis	mutect2	2550678	uniref
120824	3160884	10591	8467	Alistipes_shahii	mutect2	3317268	uniref
213003	5466647	53311	12077	Bacteroides_caccae	mutect2	5757526	uniref
208578	5782378	25809	27011	Bacteroides_cellulosilyticus	mutect2	6335763	uniref
144203	4068687	40900	23446	Bacteroides_coprocola	mutect2	4300117	uniref
204635	5203682	148978	13673	Bacteroides_dorei	mutect2	5571237	uniref
166132	4271206	17173	8776	Bacteroides_eggerthii	mutect2	4472011	uniref
172514	4786843	15035	22558	Bacteroides_fragilis	mutect2	5141158	uniref
149048	3766587	23703	5547	Bacteroides_massiliensis	mutect2	3948010	uniref
258993	6651687	37470	13543	Bacteroides_ovatus	mutect2	6993105	uniref
159194	4203970	38920	13880	Bacteroides_plebeius	mutect2	4421924	uniref
155418	3913658	22071	5044	Bacteroides_stercoris	mutect2	4097969	uniref
222118	5983792	21758	22493	Bacteroides_thetaiotaomicron	mutect2	6304193	uniref
184944	4627436	34407	5235	Bacteroides_uniformis	mutect2	4853819	uniref
207951	5153480	129234	7261	Bacteroides_vulgatus	mutect2	5510537	uniref
127871	3281231	16290	6604	Barnesiella_intestinihominis	mutect2	3443906	uniref
82623	2077234	1593	2289	Bifidobacterium_adolescentis	mutect2	2163875	uniref
89415	2387838	2112	8089	Bifidobacterium_longum	mutect2	2487475	uniref
83010	2101336	1313	2674	Collinsella_aerofaciens	mutect2	2189862	uniref
123029	3167993	28067	7244	Coprococcus_comes	mutect2	3342592	uniref
104377	2761593	5843	8564	Coprococcus_sp_ART55_1	mutect2	3123007	uniref
71084	1820466	958	3247	Dialister_invisus	mutect2	1895960	uniref
108737	2878626	20881	9340	Dorea_formicigenerans	mutect2	3042197	uniref
115176	2912574	19438	4391	Dorea_longicatena	mutect2	3053445	uniref
188701	4863316	2622	9820	Escherichia_coli	mutect2	5065741	uniref
76821	1981652	1152	3987	Eubacterium_biforme	mutect2	2070150	uniref
114393	2891227	12700	4077	Eubacterium_eligens	mutect2	3023216	uniref
128335	3259218	10159	5059	Eubacterium_hallii	mutect2	3404640	uniref
126191	3305280	9145	9031	Eubacterium_rectale	mutect2	3449685	uniref
103775	2663736	4874	5244	Eubacterium_siraeum	mutect2	2836123	uniref
116110	2976386	4532	5490	Faecalibacterium_prausnitzii	mutect2	3102523	uniref
69147	1779480	951	3543	Methanobrevibacter_smithii	mutect2	1853160	uniref
168758	4634432	14203	20325	Parabacteroides_distasonis	mutect2	4926033	uniref
177972	4559236	13771	8434	Parabacteroides_merdae	mutect2	4765507	uniref
79575	2029175	2505	3298	Phascolarctobacterium_succinatutens	mutect2	2121954	uniref
133583	3373122	1910	4187	Prevotella_copri	mutect2	3513342	uniref
162451	4173523	16519	8403	Roseburia_intestinalis	mutect2	4374175	uniref
149689	3827062	17941	7180	Roseburia_inulinivorans	mutect2	4009104	uniref
83869	2112263	2504	2431	Ruminococcus_bromii	mutect2	2201217	uniref
119977	3136460	13770	8256	Ruminococcus_gnavus	mutect2	3298109	uniref
128645	3309213	21449	7145	Ruminococcus_obeum	mutect2	3473290	uniref
144958	3764496	11896	9117	Ruminococcus_sp_5_1_39BFAA	mutect2	3930699	uniref
106131	2675959	10153	3371	Ruminococcus_torques	mutect2	2797499	uniref
72419	1851920	1067	3227	Streptococcus_australis	mutect2	1928637	uniref
109465	2885483	1521	8336	Akkermansia_muciniphila	haplotypecaller	3004919	uniref
114653	3121223	3414	12746	Alistipes_onderdonkii	haplotypecaller	3265317	uniref
94607	2447672	1395	5278	Alistipes_putredinis	haplotypecaller	2550678	uniref
116872	3168681	2794	12419	Alistipes_shahii	haplotypecaller	3317268	uniref
195577	5509000	10958	29503	Bacteroides_caccae	haplotypecaller	5757526	uniref
186316	5801682	6505	49273	Bacteroides_cellulosilyticus	haplotypecaller	6335763	uniref
130571	4092372	8517	36732	Bacteroides_coprocola	haplotypecaller	4300117	uniref
145568	5307121	45539	72740	Bacteroides_dorei	haplotypecaller	5571237	uniref
159777	4283173	5206	15131	Bacteroides_eggerthii	haplotypecaller	4472011	uniref
153114	4794497	7381	41958	Bacteroides_fragilis	haplotypecaller	5141158	uniref
142235	3784933	5357	12360	Bacteroides_massiliensis	haplotypecaller	3948010	uniref
244090	6678509	9454	28399	Bacteroides_ovatus	haplotypecaller	6993105	uniref
148237	4235217	7673	24837	Bacteroides_plebeius	haplotypecaller	4421924	uniref
152812	3933351	2378	7650	Bacteroides_stercoris	haplotypecaller	4097969	uniref
208288	5998801	6749	36323	Bacteroides_thetaiotaomicron	haplotypecaller	6304193	uniref
179129	4658533	3310	11050	Bacteroides_uniformis	haplotypecaller	4853819	uniref
196939	5275831	5631	18224	Bacteroides_vulgatus	haplotypecaller	5510537	uniref
120940	3290266	7255	13535	Barnesiella_intestinihominis	haplotypecaller	3443906	uniref
82634	2077775	1052	2278	Bifidobacterium_adolescentis	haplotypecaller	2163875	uniref
88875	2388509	1441	8629	Bifidobacterium_longum	haplotypecaller	2487475	uniref
82917	2101474	1175	2767	Collinsella_aerofaciens	haplotypecaller	2189862	uniref
112465	3189455	5888	17780	Coprococcus_comes	haplotypecaller	3342592	uniref
102497	2764865	2571	10444	Coprococcus_sp_ART55_1	haplotypecaller	3123007	uniref
71001	1820505	919	3330	Dialister_invisus	haplotypecaller	1895960	uniref
99036	2893879	5628	19041	Dorea_formicigenerans	haplotypecaller	3042197	uniref
109924	2928103	3909	9643	Dorea_longicatena	haplotypecaller	3053445	uniref
187838	4863425	2513	10683	Escherichia_coli	haplotypecaller	5065741	uniref
76201	1981767	1037	4607	Eubacterium_biforme	haplotypecaller	2070150	uniref
111767	2901040	2887	6703	Eubacterium_eligens	haplotypecaller	3023216	uniref
125918	3266384	2421	7453	Eubacterium_hallii	haplotypecaller	3404640	uniref
125787	3312593	1832	9435	Eubacterium_rectale	haplotypecaller	3449685	uniref
102620	2666390	2220	6399	Eubacterium_siraeum	haplotypecaller	2836123	uniref
115877	2979289	1629	5723	Faecalibacterium_prausnitzii	haplotypecaller	3102523	uniref
69065	1779502	929	3625	Methanobrevibacter_smithii	haplotypecaller	1853160	uniref
155620	4642963	5672	33463	Parabacteroides_distasonis	haplotypecaller	4926033	uniref
173650	4568732	4275	12756	Parabacteroides_merdae	haplotypecaller	4765507	uniref
78672	2029769	1574	4188	Phascolarctobacterium_succinatutens	haplotypecaller	2121954	uniref
133546	3373241	1791	4224	Prevotella_copri	haplotypecaller	3513342	uniref
155775	4184378	5349	15066	Roseburia_intestinalis	haplotypecaller	4374175	uniref
143337	3839383	5620	13532	Roseburia_inulinivorans	haplotypecaller	4009104	uniref
83803	2113619	1148	2497	Ruminococcus_bromii	haplotypecaller	2201217	uniref
113578	3145984	4246	14655	Ruminococcus_gnavus	haplotypecaller	3298109	uniref
120010	3324796	5456	15763	Ruminococcus_obeum	haplotypecaller	3473290	uniref
142057	3773212	3180	12018	Ruminococcus_sp_5_1_39BFAA	haplotypecaller	3930699	uniref
104576	2684240	1872	4926	Ruminococcus_torques	haplotypecaller	2797499	uniref
72382	1852016	971	3264	Streptococcus_australis	haplotypecaller	1928637	uniref
113888	2881754	5250	3913	Akkermansia_muciniphila	freebayes	3004919	uniref
121865	3094642	29995	5534	Alistipes_onderdonkii	freebayes	3265317	uniref
97399	2427230	21837	2486	Alistipes_putredinis	freebayes	2550678	uniref
123337	3151874	19601	5954	Alistipes_shahii	freebayes	3317268	uniref
218296	5423128	96830	6784	Bacteroides_caccae	freebayes	5757526	uniref
201241	5761575	46612	34348	Bacteroides_cellulosilyticus	freebayes	6335763	uniref
152898	4037233	79387	15035	Bacteroides_coprocola	freebayes	4300117	uniref
210318	5093764	258896	7990	Bacteroides_dorei	freebayes	5571237	uniref
169208	4246196	42183	5700	Bacteroides_eggerthii	freebayes	4472011	uniref
168083	4778240	28885	27204	Bacteroides_fragilis	freebayes	5141158	uniref
151184	3741005	50170	3447	Bacteroides_massiliensis	freebayes	3948010	uniref
262899	6622664	67758	9685	Bacteroides_ovatus	freebayes	6993105	uniref
165432	4171550	71340	7642	Bacteroides_plebeius	freebayes	4421924	uniref
156844	3883538	52191	3618	Bacteroides_stercoris	freebayes	4097969	uniref
224360	5962099	43451	20251	Bacteroides_thetaiotaomicron	freebayes	6304193	uniref
186192	4595207	67098	4004	Bacteroides_uniformis	freebayes	4853819	uniref
209978	5040090	243892	5281	Bacteroides_vulgatus	freebayes	5510537	uniref
130797	3271103	26418	3678	Barnesiella_intestinihominis	freebayes	3443906	uniref
83286	2073474	5353	1626	Bifidobacterium_adolescentis	freebayes	2163875	uniref
93866	2380332	9618	3638	Bifidobacterium_longum	freebayes	2487475	uniref
83765	2100378	2271	1919	Collinsella_aerofaciens	freebayes	2189862	uniref
125589	3145248	50812	4684	Coprococcus_comes	freebayes	3342592	uniref
109793	2757086	10350	3148	Coprococcus_sp_ART55_1	freebayes	3123007	uniref
72445	1818661	2763	1886	Dialister_invisus	freebayes	1895960	uniref
110769	2863370	36137	7308	Dorea_formicigenerans	freebayes	3042197	uniref
116820	2890959	41053	2747	Dorea_longicatena	freebayes	3053445	uniref
192840	4861037	4901	5681	Escherichia_coli	freebayes	5065741	uniref
78436	1981046	1758	2372	Eubacterium_biforme	freebayes	2070150	uniref
115887	2878375	25552	2583	Eubacterium_eligens	freebayes	3023216	uniref
130384	3246103	23274	3010	Eubacterium_hallii	freebayes	3404640	uniref
131601	3281144	33281	3621	Eubacterium_rectale	freebayes	3449685	uniref
106567	2661188	7422	2452	Eubacterium_siraeum	freebayes	2836123	uniref
118659	2959562	21356	2941	Faecalibacterium_prausnitzii	freebayes	3102523	uniref
70681	1777850	2581	2009	Methanobrevibacter_smithii	freebayes	1853160	uniref
168433	4626360	22275	20650	Parabacteroides_distasonis	freebayes	4926033	uniref
181052	4541849	31158	5354	Parabacteroides_merdae	freebayes	4765507	uniref
80712	2028825	4199	2215	Phascolarctobacterium_succinatutens	freebayes	2121954	uniref
134928	3365161	9871	2842	Prevotella_copri	freebayes	3513342	uniref
165409	4161271	29359	5468	Roseburia_intestinalis	freebayes	4374175	uniref
152695	3810683	34899	4198	Roseburia_inulinivorans	freebayes	4009104	uniref
84499	2106664	8103	1801	Ruminococcus_bromii	freebayes	2201217	uniref
121765	3122787	27443	6468	Ruminococcus_gnavus	freebayes	3298109	uniref
131286	3291600	39062	4504	Ruminococcus_obeum	freebayes	3473290	uniref
149316	3745231	31161	4759	Ruminococcus_sp_5_1_39BFAA	freebayes	3930699	uniref
107126	2665285	20827	2376	Ruminococcus_torques	freebayes	2797499	uniref
73691	1738321	114666	1955	Streptococcus_australis	freebayes	1928637	uniref
62053	2885633	1371	55748	Akkermansia_muciniphila	metasnv	3004919	uniref
12617	3116511	8126	114782	Alistipes_onderdonkii	metasnv	3265317	uniref
94985	2441893	6369	4866	Alistipes_putredinis	metasnv	2550678	uniref
11823	3161749	4886	117271	Alistipes_shahii	metasnv	3317268	uniref
41626	5488354	26933	183264	Bacteroides_caccae	metasnv	5757526	uniref
7841	5015427	11179	196146	Bacteroides_cellulosilyticus	metasnv	6335763	uniref
25399	4092980	23099	142512	Bacteroides_coprocola	metasnv	4300117	uniref
73874	5228031	124629	144434	Bacteroides_dorei	metasnv	5571237	uniref
27266	4276811	11568	147642	Bacteroides_eggerthii	metasnv	4472011	uniref
4570	4800160	6537	190699	Bacteroides_fragilis	metasnv	5141158	uniref
81304	3775061	16114	73327	Bacteroides_massiliensis	metasnv	3948010	uniref
44886	6669587	16127	227525	Bacteroides_ovatus	metasnv	6993105	uniref
28722	4220643	22247	144352	Bacteroides_plebeius	metasnv	4421924	uniref
132526	3925296	10433	27936	Bacteroides_stercoris	metasnv	4097969	uniref
13308	5994505	11045	231303	Bacteroides_thetaiotaomicron	metasnv	6304193	uniref
162360	4643812	18493	27836	Bacteroides_uniformis	metasnv	4853819	uniref
164673	5229582	54400	50586	Bacteroides_vulgatus	metasnv	5510537	uniref
34679	3286666	10855	99796	Barnesiella_intestinihominis	metasnv	3443906	uniref
82031	2077271	1556	2881	Bifidobacterium_adolescentis	metasnv	2163875	uniref
68725	2387071	2879	28779	Bifidobacterium_longum	metasnv	2487475	uniref
47790	2101893	756	37894	Collinsella_aerofaciens	metasnv	2189862	uniref
21019	3177249	13766	109055	Coprococcus_comes	metasnv	3342592	uniref
31830	2763070	4366	81111	Coprococcus_sp_ART55_1	metasnv	3123007	uniref
48285	1820627	797	26046	Dialister_invisus	metasnv	1895960	uniref
8438	2886352	9610	109497	Dorea_formicigenerans	metasnv	3042197	uniref
43676	2919071	12941	75891	Dorea_longicatena	metasnv	3053445	uniref
55597	4865204	734	142924	Escherichia_coli	metasnv	5065741	uniref
21667	1982505	299	59141	Eubacterium_biforme	metasnv	2070150	uniref
71676	2895146	8781	46794	Eubacterium_eligens	metasnv	3023216	uniref
46371	3263323	6054	87023	Eubacterium_hallii	metasnv	3404640	uniref
131736	3301583	12842	3486	Eubacterium_rectale	metasnv	3449685	uniref
42247	2664874	3736	66772	Eubacterium_siraeum	metasnv	2836123	uniref
118654	2973692	7226	2946	Faecalibacterium_prausnitzii	metasnv	3102523	uniref
34621	1779917	514	38069	Methanobrevibacter_smithii	metasnv	1853160	uniref
6615	4641932	6703	182468	Parabacteroides_distasonis	metasnv	4926033	uniref
37199	4564595	8412	149207	Parabacteroides_merdae	metasnv	4765507	uniref
20443	2031497	1527	62484	Phascolarctobacterium_succinatutens	metasnv	2121954	uniref
134773	3372895	2137	2997	Prevotella_copri	metasnv	3513342	uniref
27597	4178637	8751	143146	Roseburia_intestinalis	metasnv	4374175	uniref
35430	3831844	12864	121429	Roseburia_inulinivorans	metasnv	4009104	uniref
84455	2112208	2559	1845	Ruminococcus_bromii	metasnv	2201217	uniref
11311	3137119	8236	116724	Ruminococcus_gnavus	metasnv	3298109	uniref
20873	3319909	9927	114884	Ruminococcus_obeum	metasnv	3473290	uniref
84741	3767251	9141	69334	Ruminococcus_sp_5_1_39BFAA	metasnv	3930699	uniref
77999	2680853	5259	31503	Ruminococcus_torques	metasnv	2797499	uniref
74175	1844866	8121	1471	Streptococcus_australis	metasnv	1928637	uniref
4072	2886915	89	113729	Akkermansia_muciniphila	varscan	3004919	uniref
121	2584338	2340	105365	Alistipes_onderdonkii	varscan	3265317	uniref
60642	2445907	2355	39209	Alistipes_putredinis	varscan	2550678	uniref
82	2566643	1282	104589	Alistipes_shahii	varscan	3317268	uniref
1171	5149109	9226	209207	Bacteroides_caccae	varscan	5757526	uniref
62	386387	2886	15817	Bacteroides_cellulosilyticus	varscan	6335763	uniref
679	3568173	7923	145227	Bacteroides_coprocola	varscan	4300117	uniref
9522	5311658	41002	208786	Bacteroides_dorei	varscan	5571237	uniref
491	4177879	3425	170041	Bacteroides_eggerthii	varscan	4472011	uniref
42	4710562	1899	191399	Bacteroides_fragilis	varscan	5141158	uniref
6652	3783753	4851	147872	Bacteroides_massiliensis	varscan	3948010	uniref
822	4853546	5271	197155	Bacteroides_ovatus	varscan	6993105	uniref
621	4228129	7734	172161	Bacteroides_plebeius	varscan	4421924	uniref
38179	3933047	2682	122283	Bacteroides_stercoris	varscan	4097969	uniref
124	6001802	3748	244487	Bacteroides_thetaiotaomicron	varscan	6304193	uniref
52076	4656719	5377	138112	Bacteroides_uniformis	varscan	4853819	uniref
59825	5244400	10655	154310	Bacteroides_vulgatus	varscan	5510537	uniref
851	3293424	4097	133624	Barnesiella_intestinihominis	varscan	3443906	uniref
56850	2077909	918	28062	Bifidobacterium_adolescentis	varscan	2163875	uniref
10790	2389253	697	86714	Bifidobacterium_longum	varscan	2487475	uniref
3607	2102610	39	82077	Collinsella_aerofaciens	varscan	2189862	uniref
527	2364171	4910	96088	Coprococcus_comes	varscan	3342592	uniref
775	2764944	2492	112166	Coprococcus_sp_ART55_1	varscan	3123007	uniref
5474	1821329	95	68857	Dialister_invisus	varscan	1895960	uniref
143	1278149	3704	52070	Dorea_formicigenerans	varscan	3042197	uniref
2095	2900198	5279	116393	Dorea_longicatena	varscan	3053445	uniref
874	4865928	10	197647	Escherichia_coli	varscan	5065741	uniref
332	1612317	5	65405	Eubacterium_biforme	varscan	2070150	uniref
7258	2899730	4197	111212	Eubacterium_eligens	varscan	3023216	uniref
1451	3263720	1973	131793	Eubacterium_hallii	varscan	3404640	uniref
124707	3308132	6293	10515	Eubacterium_rectale	varscan	3449685	uniref
1565	2666129	2481	107454	Eubacterium_siraeum	varscan	2836123	uniref
116314	2977361	3557	5286	Faecalibacterium_prausnitzii	varscan	3102523	uniref
1627	1780408	23	71063	Methanobrevibacter_smithii	varscan	1853160	uniref
53	4646312	2323	189030	Parabacteroides_distasonis	varscan	4926033	uniref
584	4511858	3054	183461	Parabacteroides_merdae	varscan	4765507	uniref
342	1689581	745	68599	Phascolarctobacterium_succinatutens	varscan	2121954	uniref
131829	3373224	1808	5941	Prevotella_copri	varscan	3513342	uniref
461	3561747	3204	144900	Roseburia_intestinalis	varscan	4374175	uniref
809	3631149	5686	147597	Roseburia_inulinivorans	varscan	4009104	uniref
81189	2113086	1681	5111	Ruminococcus_bromii	varscan	2201217	uniref
114	2047708	2200	83380	Ruminococcus_gnavus	varscan	3298109	uniref
440	3139148	3160	127693	Ruminococcus_obeum	varscan	3473290	uniref
6742	3772911	3481	147333	Ruminococcus_sp_5_1_39BFAA	varscan	3930699	uniref
12627	2684513	1599	96875	Ruminococcus_torques	varscan	2797499	uniref
73983	1849930	3057	1663	Streptococcus_australis	varscan	1928637	uniref
95061	2883531	3473	22740	Akkermansia_muciniphila	instrain	3004919	uniref
48096	3106366	18271	79303	Alistipes_onderdonkii	instrain	3265317	uniref
94553	2438096	10166	5298	Alistipes_putredinis	instrain	2550678	uniref
45062	3160377	11098	84229	Alistipes_shahii	instrain	3317268	uniref
124827	5468903	51055	100253	Bacteroides_caccae	instrain	5757526	uniref
34159	5759400	20170	200261	Bacteroides_cellulosilyticus	instrain	6335763	uniref
82093	4072521	43558	85818	Bacteroides_coprocola	instrain	4300117	uniref
167859	5247406	105254	50449	Bacteroides_dorei	instrain	5571237	uniref
87055	4277138	11241	87853	Bacteroides_eggerthii	instrain	4472011	uniref
27664	4797670	9027	167605	Bacteroides_fragilis	instrain	5141158	uniref
126943	3767153	24022	27688	Bacteroides_massiliensis	instrain	3948010	uniref
140367	6658432	30329	132149	Bacteroides_ovatus	instrain	6993105	uniref
90787	4200110	42780	82287	Bacteroides_plebeius	instrain	4421924	uniref
146526	3917116	18613	13936	Bacteroides_stercoris	instrain	4097969	uniref
59626	5989050	16500	184985	Bacteroides_thetaiotaomicron	instrain	6304193	uniref
175061	4625641	36664	15135	Bacteroides_uniformis	instrain	4853819	uniref
195718	5203356	80342	19529	Bacteroides_vulgatus	instrain	5510537	uniref
86227	3277886	19635	48248	Barnesiella_intestinihominis	instrain	3443906	uniref
80871	2077215	1612	4041	Bifidobacterium_adolescentis	instrain	2163875	uniref
85309	2384730	5220	12195	Bifidobacterium_longum	instrain	2487475	uniref
70779	2101407	1242	14905	Collinsella_aerofaciens	instrain	2189862	uniref
67654	3173758	20940	62565	Coprococcus_comes	instrain	3342592	uniref
71259	2762673	4763	41682	Coprococcus_sp_ART55_1	instrain	3123007	uniref
64035	1819823	1601	10296	Dialister_invisus	instrain	1895960	uniref
38116	2883225	15026	79907	Dorea_formicigenerans	instrain	3042197	uniref
88279	2916954	15058	31288	Dorea_longicatena	instrain	3053445	uniref
128736	4863621	2317	69785	Escherichia_coli	instrain	5065741	uniref
50964	1982033	771	29844	Eubacterium_biforme	instrain	2070150	uniref
100625	2892679	11248	17845	Eubacterium_eligens	instrain	3023216	uniref
95957	3261596	7781	37437	Eubacterium_hallii	instrain	3404640	uniref
130313	3298988	15437	4909	Eubacterium_rectale	instrain	3449685	uniref
79712	2664641	3969	29307	Eubacterium_siraeum	instrain	2836123	uniref
117480	2971259	9659	4120	Faecalibacterium_prausnitzii	instrain	3102523	uniref
57107	1779030	1401	15583	Methanobrevibacter_smithii	instrain	1853160	uniref
33210	4637975	10660	155873	Parabacteroides_distasonis	instrain	4926033	uniref
105606	4560821	12186	80800	Parabacteroides_merdae	instrain	4765507	uniref
50899	2030616	1859	32004	Phascolarctobacterium_succinatutens	instrain	2121954	uniref
133395	3372030	3002	4375	Prevotella_copri	instrain	3513342	uniref
87533	4177246	12368	83301	Roseburia_intestinalis	instrain	4374175	uniref
94513	3831159	14423	62380	Roseburia_inulinivorans	instrain	4009104	uniref
83400	2112198	2569	2900	Ruminococcus_bromii	instrain	2201217	uniref
46968	3140571	8822	81228	Ruminococcus_gnavus	instrain	3298109	uniref
68454	3314661	16001	67336	Ruminococcus_obeum	instrain	3473290	uniref
125267	3765100	11292	28808	Ruminococcus_sp_5_1_39BFAA	instrain	3930699	uniref
96345	2677327	8785	13157	Ruminococcus_torques	instrain	2797499	uniref
74081	1844961	8026	1565	Streptococcus_australis	instrain	1928637	uniref

## Sheet: Table5
TP	TN	FP	FN	Taxa	Tool	Length_genome	Benchmark_Design
23794	2941925	256	35816	Akkermansia_muciniphila	bcftools	3004919	multiref
17064	3071646	960	45184	Alistipes_onderdonkii	bcftools	3265317	multiref
19908	2498895	219	30716	Alistipes_putredinis	bcftools	2550678	multiref
17474	3099382	705	45198	Alistipes_shahii	bcftools	3317268	multiref
32659	5544437	3995	79517	Bacteroides_caccae	bcftools	5757526	multiref
23789	5220378	2816	80561	Bacteroides_cellulosilyticus	bcftools	6335763	multiref
21543	4135679	3089	62314	Bacteroides_coprocola	bcftools	4300117	multiref
21800	5414601	38074	88757	Bacteroides_dorei	bcftools	5571237	multiref
25357	4290049	3011	61519	Bacteroides_eggerthii	bcftools	4472011	multiref
18745	4347066	2458	69512	Bacteroides_fragilis	bcftools	5141158	multiref
30064	3858701	2252	48090	Bacteroides_massiliensis	bcftools	3948010	multiref
39753	6670507	3808	95106	Bacteroides_ovatus	bcftools	6993105	multiref
24509	4264127	2816	61935	Bacteroides_plebeius	bcftools	4421924	multiref
36257	4012901	974	45047	Bacteroides_stercoris	bcftools	4097969	multiref
28143	5731327	2455	88180	Bacteroides_thetaiotaomicron	bcftools	6304193	multiref
40911	4754475	924	55426	Bacteroides_uniformis	bcftools	4853819	multiref
37977	5374976	8383	70364	Bacteroides_vulgatus	bcftools	5510537	multiref
20714	3363842	709	47499	Barnesiella_intestinihominis	bcftools	3443906	multiref
21186	2120567	83	21817	Bifidobacterium_adolescentis	bcftools	2163875	multiref
20881	2437557	275	28534	Bifidobacterium_longum	bcftools	2487475	multiref
18466	2142108	181	24935	Collinsella_aerofaciens	bcftools	2189862	multiref
18357	3189570	3336	46138	Coprococcus_comes	bcftools	3342592	multiref
18052	2822394	580	39247	Coprococcus_sp_ART55_1	bcftools	3123007	multiref
12513	1858134	44	25132	Dialister_invisus	bcftools	1895960	multiref
13919	2796742	2636	42769	Dorea_formicigenerans	bcftools	3042197	multiref
21641	2977714	2504	38742	Dorea_longicatena	bcftools	3053445	multiref
35322	4924538	475	64415	Escherichia_coli	bcftools	5065741	multiref
13947	1999690	198	26483	Eubacterium_biforme	bcftools	2070150	multiref
24731	2959636	1276	35200	Eubacterium_eligens	bcftools	3023216	multiref
24389	3318286	1236	42866	Eubacterium_hallii	bcftools	3404640	multiref
32416	3380869	234	36119	Eubacterium_rectale	bcftools	3449685	multiref
17926	2721653	703	37357	Eubacterium_siraeum	bcftools	2836123	multiref
29915	3040742	146	31708	Faecalibacterium_prausnitzii	bcftools	3102523	multiref
14611	1813883	172	22120	Methanobrevibacter_smithii	bcftools	1853160	multiref
20778	4456021	1580	69579	Parabacteroides_distasonis	bcftools	4926033	multiref
29863	4600672	1408	63420	Parabacteroides_merdae	bcftools	4765507	multiref
14251	2048140	476	27207	Phascolarctobacterium_succinatutens	bcftools	2121954	multiref
34278	3442809	98	35423	Prevotella_copri	bcftools	3513342	multiref
26089	4179755	2202	58606	Roseburia_intestinalis	bcftools	4374175	multiref
25330	3872587	2702	53084	Roseburia_inulinivorans	bcftools	4009104	multiref
21079	2156998	121	22620	Ruminococcus_bromii	bcftools	2201217	multiref
16431	3073876	2174	45806	Ruminococcus_gnavus	bcftools	3298109	multiref
19539	3314277	2544	47582	Ruminococcus_obeum	bcftools	3473290	multiref
30753	3848808	1323	47290	Ruminococcus_sp_5_1_39BFAA	bcftools	3930699	multiref
24178	2737764	709	31260	Ruminococcus_torques	bcftools	2797499	multiref
18802	1890263	72	19499	Streptococcus_australis	bcftools	1928637	multiref
28485	2941799	382	31125	Akkermansia_muciniphila	mutect2	3004919	multiref
29916	3064205	8401	32332	Alistipes_onderdonkii	mutect2	3265317	multiref
36413	2494676	4438	14211	Alistipes_putredinis	mutect2	2550678	multiref
30238	3094168	5919	32434	Alistipes_shahii	mutect2	3317268	multiref
53964	5520468	27964	58212	Bacteroides_caccae	mutect2	5757526	multiref
48731	5217621	16281	55835	Bacteroides_cellulosilyticus	mutect2	6335763	multiref
45286	4120217	20321	38606	Bacteroides_coprocola	mutect2	4300117	multiref
52344	5327636	125039	58213	Bacteroides_dorei	mutect2	5571237	multiref
42019	4276136	16924	44857	Bacteroides_eggerthii	mutect2	4472011	multiref
40802	4334030	10592	47357	Bacteroides_fragilis	mutect2	5141158	multiref
40604	3848927	13970	37588	Bacteroides_massiliensis	mutect2	3948010	multiref
66470	6658544	21979	68501	Bacteroides_ovatus	mutect2	6993105	multiref
46555	4248358	18585	39889	Bacteroides_plebeius	mutect2	4421924	multiref
40499	4000048	13827	40805	Bacteroides_stercoris	mutect2	4097969	multiref
54610	5718108	15674	61713	Bacteroides_thetaiotaomicron	mutect2	6304193	multiref
54446	4737762	17183	41883	Bacteroides_uniformis	mutect2	4853819	multiref
55817	5280817	105950	52584	Bacteroides_vulgatus	mutect2	5510537	multiref
62959	3357643	6908	5254	Barnesiella_intestinihominis	mutect2	3443906	multiref
21563	2119729	921	21440	Bifidobacterium_adolescentis	mutect2	2163875	multiref
23419	2436719	1113	25996	Bifidobacterium_longum	mutect2	2487475	multiref
21589	2141958	331	21812	Collinsella_aerofaciens	mutect2	2189862	multiref
33996	3183365	17244	30634	Coprococcus_comes	mutect2	3342592	multiref
52418	2820276	2698	4881	Coprococcus_sp_ART55_1	mutect2	3123007	multiref
36578	1858030	148	1067	Dialister_invisus	mutect2	1895960	multiref
26663	2788610	12367	30054	Dorea_formicigenerans	mutect2	3042197	multiref
29847	2966889	13609	30541	Dorea_longicatena	mutect2	3053445	multiref
48652	4924043	970	51085	Escherichia_coli	mutect2	5065741	multiref
19713	1999399	489	20717	Eubacterium_biforme	mutect2	2070150	multiref
29656	2953646	7266	30275	Eubacterium_eligens	mutect2	3023216	multiref
35052	3311672	7265	32193	Eubacterium_hallii	mutect2	3404640	multiref
33561	3375505	5598	34974	Eubacterium_rectale	mutect2	3449685	multiref
52767	2720395	1961	2516	Eubacterium_siraeum	mutect2	2836123	multiref
30548	3038871	2017	31075	Faecalibacterium_prausnitzii	mutect2	3102523	multiref
18170	1813813	242	18561	Methanobrevibacter_smithii	mutect2	1853160	multiref
51236	4449429	8172	39121	Parabacteroides_distasonis	mutect2	4926033	multiref
47424	4593206	8874	45859	Parabacteroides_merdae	mutect2	4765507	multiref
20794	2046880	1411	20657	Phascolarctobacterium_succinatutens	mutect2	2121954	multiref
36379	3442576	331	33322	Prevotella_copri	mutect2	3513342	multiref
41290	4174726	10010	43459	Roseburia_intestinalis	mutect2	4374175	multiref
38912	3864313	10976	39502	Roseburia_inulinivorans	mutect2	4009104	multiref
23753	2155908	1211	19946	Ruminococcus_bromii	mutect2	2201217	multiref
29927	3067160	10544	32341	Ruminococcus_gnavus	mutect2	3298109	multiref
32379	3308682	12826	34831	Ruminococcus_obeum	mutect2	3473290	multiref
37660	3842279	7852	40383	Ruminococcus_sp_5_1_39BFAA	mutect2	3930699	multiref
27596	2733062	5411	27842	Ruminococcus_torques	mutect2	2797499	multiref
20417	1890010	325	17884	Streptococcus_australis	mutect2	1928637	multiref
28040	2942053	128	31570	Akkermansia_muciniphila	haplotypecaller	3004919	multiref
25166	3071482	1124	37082	Alistipes_onderdonkii	haplotypecaller	3265317	multiref
22031	2496527	203	28546	Alistipes_putredinis	haplotypecaller	2550678	multiref
25274	3099314	773	37398	Alistipes_shahii	haplotypecaller	3317268	multiref
45417	5525619	4484	66387	Bacteroides_caccae	haplotypecaller	5757526	multiref
32521	5209420	4056	71634	Bacteroides_cellulosilyticus	haplotypecaller	6335763	multiref
28405	4120412	4080	55168	Bacteroides_coprocola	haplotypecaller	4300117	multiref
24795	5388625	64050	85762	Bacteroides_dorei	haplotypecaller	5571237	multiref
36332	4287280	4787	50526	Bacteroides_eggerthii	haplotypecaller	4472011	multiref
27140	4341272	3350	61019	Bacteroides_fragilis	haplotypecaller	5141158	multiref
35466	3858117	2836	42688	Bacteroides_massiliensis	haplotypecaller	3948010	multiref
56064	6673129	4292	78855	Bacteroides_ovatus	haplotypecaller	6993105	multiref
33454	4263379	3564	52990	Bacteroides_plebeius	haplotypecaller	4421924	multiref
38940	4013001	874	42364	Bacteroides_stercoris	haplotypecaller	4097969	multiref
41443	5730063	3719	74880	Bacteroides_thetaiotaomicron	haplotypecaller	6304193	multiref
43981	4749365	665	52250	Bacteroides_uniformis	haplotypecaller	4853819	multiref
46238	5369151	5214	61954	Bacteroides_vulgatus	haplotypecaller	5510537	multiref
23855	3364004	547	44358	Barnesiella_intestinihominis	haplotypecaller	3443906	multiref
21390	2120570	80	21613	Bifidobacterium_adolescentis	haplotypecaller	2163875	multiref
22919	2437545	287	26496	Bifidobacterium_longum	haplotypecaller	2487475	multiref
21311	2142181	108	22090	Collinsella_aerofaciens	haplotypecaller	2189862	multiref
25094	3192285	4125	39471	Coprococcus_comes	haplotypecaller	3342592	multiref
20639	2822262	712	36660	Coprococcus_sp_ART55_1	haplotypecaller	3123007	multiref
14653	1858146	32	22992	Dialister_invisus	haplotypecaller	1895960	multiref
20436	2796961	3459	36268	Dorea_formicigenerans	haplotypecaller	3042197	multiref
27235	2977109	3109	33148	Dorea_longicatena	haplotypecaller	3053445	multiref
46490	4924832	181	53247	Escherichia_coli	haplotypecaller	5065741	multiref
18597	1999801	87	21833	Eubacterium_biforme	haplotypecaller	2070150	multiref
28468	2959538	1374	31463	Eubacterium_eligens	haplotypecaller	3023216	multiref
31036	3317656	1281	36209	Eubacterium_hallii	haplotypecaller	3404640	multiref
32446	3380867	236	36089	Eubacterium_rectale	haplotypecaller	3449685	multiref
20859	2721612	744	34424	Eubacterium_siraeum	haplotypecaller	2836123	multiref
29818	3040725	163	31805	Faecalibacterium_prausnitzii	haplotypecaller	3102523	multiref
17741	1813990	65	18990	Methanobrevibacter_smithii	haplotypecaller	1853160	multiref
28318	4455523	2078	62039	Parabacteroides_distasonis	haplotypecaller	4926033	multiref
41038	4599495	1458	52223	Parabacteroides_merdae	haplotypecaller	4765507	multiref
19046	2047898	393	22405	Phascolarctobacterium_succinatutens	haplotypecaller	2121954	multiref
34399	3442804	103	35302	Prevotella_copri	haplotypecaller	3513342	multiref
36345	4180027	2699	48366	Roseburia_intestinalis	haplotypecaller	4374175	multiref
34327	3872152	3137	44087	Roseburia_inulinivorans	haplotypecaller	4009104	multiref
21374	2156976	143	22325	Ruminococcus_bromii	haplotypecaller	2201217	multiref
24331	3073241	2931	37911	Ruminococcus_gnavus	haplotypecaller	3298109	multiref
27550	3314600	3187	39593	Ruminococcus_obeum	haplotypecaller	3473290	multiref
36059	3848836	1295	41984	Ruminococcus_sp_5_1_39BFAA	haplotypecaller	3930699	multiref
26743	2737861	612	28695	Ruminococcus_torques	haplotypecaller	2797499	multiref
18760	1890263	72	19541	Streptococcus_australis	haplotypecaller	1928637	multiref
30142	2939549	2632	29468	Akkermansia_muciniphila	freebayes	3004919	multiref
26295	3058020	14586	35953	Alistipes_onderdonkii	freebayes	3265317	multiref
37625	2486610	12504	12999	Alistipes_putredinis	freebayes	2550678	multiref
26040	3089994	10093	36632	Alistipes_shahii	freebayes	3317268	multiref
51088	5497848	50584	61088	Bacteroides_caccae	freebayes	5757526	multiref
34412	5208084	25818	70154	Bacteroides_cellulosilyticus	freebayes	6335763	multiref
46041	4109987	40774	38055	Bacteroides_coprocola	freebayes	4300117	multiref
53888	5285733	166942	56669	Bacteroides_dorei	freebayes	5571237	multiref
38951	4256162	36898	47925	Bacteroides_eggerthii	freebayes	4472011	multiref
28793	4329900	19624	59464	Bacteroides_fragilis	freebayes	5141158	multiref
40716	3833731	29166	37476	Bacteroides_massiliensis	freebayes	3948010	multiref
61457	6642297	39617	73538	Bacteroides_ovatus	freebayes	6993105	multiref
45156	4234317	32626	41288	Bacteroides_plebeius	freebayes	4421924	multiref
40766	3978877	34998	40538	Bacteroides_stercoris	freebayes	4097969	multiref
44020	5705639	28143	72303	Bacteroides_thetaiotaomicron	freebayes	6304193	multiref
54621	4719088	36311	41716	Bacteroides_uniformis	freebayes	4853819	multiref
55988	5236895	151141	52437	Bacteroides_vulgatus	freebayes	5510537	multiref
63819	3354083	10468	4394	Barnesiella_intestinihominis	freebayes	3443906	multiref
21670	2116214	4436	21333	Bifidobacterium_adolescentis	freebayes	2163875	multiref
25686	2429118	8714	23729	Bifidobacterium_longum	freebayes	2487475	multiref
21522	2141609	680	21879	Collinsella_aerofaciens	freebayes	2189862	multiref
32076	3172841	27100	32544	Coprococcus_comes	freebayes	3342592	multiref
53032	2817514	5460	4267	Coprococcus_sp_ART55_1	freebayes	3123007	multiref
37222	1856926	1252	423	Dialister_invisus	freebayes	1895960	multiref
22459	2782045	18727	34253	Dorea_formicigenerans	freebayes	3042197	multiref
29520	2957071	23147	30863	Dorea_longicatena	freebayes	3053445	multiref
47594	4923885	1128	52143	Escherichia_coli	freebayes	5065741	multiref
19083	1999475	413	21347	Eubacterium_biforme	freebayes	2070150	multiref
29865	2947694	13218	30066	Eubacterium_eligens	freebayes	3023216	multiref
34709	3306558	12964	32546	Eubacterium_hallii	freebayes	3404640	multiref
36839	3359399	21704	31696	Eubacterium_rectale	freebayes	3449685	multiref
53437	2718830	3526	1846	Eubacterium_siraeum	freebayes	2836123	multiref
32236	3029758	11130	29387	Faecalibacterium_prausnitzii	freebayes	3102523	multiref
18304	1813174	881	18427	Methanobrevibacter_smithii	freebayes	1853160	multiref
33963	4447040	10561	56394	Parabacteroides_distasonis	freebayes	4926033	multiref
45114	4584267	17813	48169	Parabacteroides_merdae	freebayes	4765507	multiref
19810	2048073	1897	21675	Phascolarctobacterium_succinatutens	freebayes	2121954	multiref
37042	3440188	2719	32659	Prevotella_copri	freebayes	3513342	multiref
38414	4170608	15003	46352	Roseburia_intestinalis	freebayes	4374175	multiref
37422	3857049	18829	41004	Roseburia_inulinivorans	freebayes	4009104	multiref
23903	2153742	3377	19796	Ruminococcus_bromii	freebayes	2201217	multiref
25915	3060539	15985	36333	Ruminococcus_gnavus	freebayes	3298109	multiref
30116	3301569	20358	37102	Ruminococcus_obeum	freebayes	3473290	multiref
39204	3831911	18220	38839	Ruminococcus_sp_5_1_39BFAA	freebayes	3930699	multiref
27647	2728287	10186	27791	Ruminococcus_torques	freebayes	2797499	multiref
26984	1857588	32747	11317	Streptococcus_australis	freebayes	1928637	multiref
23507	2941179	1002	36103	Akkermansia_muciniphila	instrain	3004919	multiref
6160	3061832	6352	56001	Alistipes_onderdonkii	instrain	3265317	multiref
37451	2493533	5581	13173	Alistipes_putredinis	instrain	2550678	multiref
5554	3093524	3926	57070	Alistipes_shahii	instrain	3317268	multiref
21500	5521946	21611	90581	Bacteroides_caccae	instrain	5757526	multiref
3285	3893416	8642	74890	Bacteroides_cellulosilyticus	instrain	6335763	multiref
26553	4130557	19628	57533	Bacteroides_coprocola	instrain	4300117	multiref
44098	5346096	106579	66459	Bacteroides_dorei	instrain	5571237	multiref
13566	4282655	8641	73275	Bacteroides_eggerthii	instrain	4472011	multiref
3019	4344109	5415	85238	Bacteroides_fragilis	instrain	5141158	multiref
33409	3850595	12302	44783	Bacteroides_massiliensis	instrain	3948010	multiref
23815	6644881	14986	110782	Bacteroides_ovatus	instrain	6993105	multiref
23385	4248353	18590	63059	Bacteroides_plebeius	instrain	4421924	multiref
39531	4001935	11940	41773	Bacteroides_stercoris	instrain	4097969	multiref
6895	5724295	9487	109428	Bacteroides_thetaiotaomicron	instrain	6304193	multiref
53752	4738599	16800	42585	Bacteroides_uniformis	instrain	4853819	multiref
54016	5291654	87338	54270	Bacteroides_vulgatus	instrain	5510537	multiref
60649	3357204	7347	7564	Barnesiella_intestinihominis	instrain	3443906	multiref
21574	2120128	522	21429	Bifidobacterium_adolescentis	instrain	2163875	multiref
23293	2436072	1760	26122	Bifidobacterium_longum	instrain	2487475	multiref
17512	2142067	222	25889	Collinsella_aerofaciens	instrain	2189862	multiref
15712	3174921	13568	48707	Coprococcus_comes	instrain	3342592	multiref
49918	2820514	2460	7381	Coprococcus_sp_ART55_1	instrain	3123007	multiref
37055	1857600	578	590	Dialister_invisus	instrain	1895960	multiref
5162	2784621	8942	51406	Dorea_formicigenerans	instrain	3042197	multiref
19397	2967954	11961	40982	Dorea_longicatena	instrain	3053445	multiref
23985	4924769	244	75752	Escherichia_coli	instrain	5065741	multiref
9314	1998484	108	31091	Eubacterium_biforme	instrain	2070150	multiref
25644	2953785	7127	34287	Eubacterium_eligens	instrain	3023216	multiref
22717	3313274	6248	44538	Eubacterium_hallii	instrain	3404640	multiref
36065	3370914	10189	32470	Eubacterium_rectale	instrain	3449685	multiref
52431	2720200	2156	2852	Eubacterium_siraeum	instrain	2836123	multiref
31608	3036009	4879	30015	Faecalibacterium_prausnitzii	instrain	3102523	multiref
13412	1813830	225	23319	Methanobrevibacter_smithii	instrain	1853160	multiref
7137	4452313	5288	83220	Parabacteroides_distasonis	instrain	4926033	multiref
20599	4595056	7024	72684	Parabacteroides_merdae	instrain	4765507	multiref
9549	2048614	832	31927	Phascolarctobacterium_succinatutens	instrain	2121954	multiref
36511	3442294	613	33190	Prevotella_copri	instrain	3513342	multiref
13992	4171545	7292	70650	Roseburia_intestinalis	instrain	4374175	multiref
17705	3864379	9566	60685	Roseburia_inulinivorans	instrain	4009104	multiref
23702	2155918	1201	19997	Ruminococcus_bromii	instrain	2201217	multiref
6199	3063996	7388	55952	Ruminococcus_gnavus	instrain	3298109	multiref
10775	3305478	9564	56316	Ruminococcus_obeum	instrain	3473290	multiref
31526	3842627	7504	46517	Ruminococcus_sp_5_1_39BFAA	instrain	3930699	multiref
25543	2733371	5102	29895	Ruminococcus_torques	instrain	2797499	multiref
19796	1887018	3317	18505	Streptococcus_australis	instrain	1928637	multiref
4473	2942022	159	55137	Akkermansia_muciniphila	metasnv	3004919	multiref
391	2968570	1653	59802	Alistipes_onderdonkii	metasnv	3265317	multiref
25430	2496993	2121	25194	Alistipes_putredinis	metasnv	2550678	multiref
444	3072816	1023	61726	Alistipes_shahii	metasnv	3317268	multiref
1880	5401042	7396	107582	Bacteroides_caccae	metasnv	5757526	multiref
337	1178920	4611	23325	Bacteroides_cellulosilyticus	metasnv	6335763	multiref
1277	4108641	7130	82127	Bacteroides_coprocola	metasnv	4300117	multiref
4229	5415190	37485	106328	Bacteroides_dorei	metasnv	5571237	multiref
1153	4254879	5478	85073	Bacteroides_eggerthii	metasnv	4472011	multiref
161	4345173	4351	88096	Bacteroides_fragilis	metasnv	5141158	multiref
6170	3856672	4507	71988	Bacteroides_massiliensis	metasnv	3948010	multiref
1841	6349934	6496	126722	Bacteroides_ovatus	metasnv	6993105	multiref
1282	4253823	5966	85019	Bacteroides_plebeius	metasnv	4421924	multiref
16013	4009626	4249	65291	Bacteroides_stercoris	metasnv	4097969	multiref
449	5729339	4443	115874	Bacteroides_thetaiotaomicron	metasnv	6304193	multiref
22360	4750053	5346	73977	Bacteroides_uniformis	metasnv	4853819	multiref
18300	5348986	11189	89671	Bacteroides_vulgatus	metasnv	5510537	multiref
3329	3362079	2472	64884	Barnesiella_intestinihominis	metasnv	3443906	multiref
16015	2120184	466	26988	Bifidobacterium_adolescentis	metasnv	2163875	multiref
6649	2436824	1008	42766	Bifidobacterium_longum	metasnv	2487475	multiref
3507	2140018	68	39851	Collinsella_aerofaciens	metasnv	2189862	multiref
916	3010295	5011	60041	Coprococcus_comes	metasnv	3342592	multiref
3325	2821133	1841	53974	Coprococcus_sp_ART55_1	metasnv	3123007	multiref
8234	1858016	162	29411	Dialister_invisus	metasnv	1895960	multiref
311	2698973	3744	54429	Dorea_formicigenerans	metasnv	3042197	multiref
2520	2961896	5459	57611	Dorea_longicatena	metasnv	3053445	multiref
2734	4924995	18	97003	Escherichia_coli	metasnv	5065741	multiref
1042	1968191	36	38757	Eubacterium_biforme	metasnv	2070150	multiref
5703	2956329	3352	54204	Eubacterium_eligens	metasnv	3023216	multiref
2602	3316950	2572	64653	Eubacterium_hallii	metasnv	3404640	multiref
31803	3376800	4303	36732	Eubacterium_rectale	metasnv	3449685	multiref
4934	2720770	1586	50349	Eubacterium_siraeum	metasnv	2836123	multiref
29753	3039103	1785	31870	Faecalibacterium_prausnitzii	metasnv	3102523	multiref
2232	1814048	7	34499	Methanobrevibacter_smithii	metasnv	1853160	multiref
216	4455704	1897	90141	Parabacteroides_distasonis	metasnv	4926033	multiref
1750	4580318	3625	91166	Parabacteroides_merdae	metasnv	4765507	multiref
1003	2014701	562	39788	Phascolarctobacterium_succinatutens	metasnv	2121954	multiref
34734	3442591	316	34967	Prevotella_copri	metasnv	3513342	multiref
1255	4115918	3083	82217	Roseburia_intestinalis	metasnv	4374175	multiref
1655	3826249	5168	75889	Roseburia_inulinivorans	metasnv	4009104	multiref
22277	2156271	848	21422	Ruminococcus_bromii	metasnv	2201217	multiref
443	2903649	3071	58398	Ruminococcus_gnavus	metasnv	3298109	multiref
844	3303055	3608	66086	Ruminococcus_obeum	metasnv	3473290	multiref
6240	3845981	4150	71803	Ruminococcus_sp_5_1_39BFAA	metasnv	3930699	multiref
7650	2736643	1830	47788	Ruminococcus_torques	metasnv	2797499	multiref
19476	1885629	4706	18825	Streptococcus_australis	metasnv	1928637	multiref
37	2942172	9	59573	Akkermansia_muciniphila	varscan	3004919	multiref
6	1576250	410	31920	Alistipes_onderdonkii	varscan	3265317	multiref
7822	2495512	619	42744	Alistipes_putredinis	varscan	2550678	multiref
5	839893	293	17025	Alistipes_shahii	varscan	3317268	multiref
21	4018812	1971	81436	Bacteroides_caccae	varscan	5757526	multiref
12	340718	1331	6847	Bacteroides_cellulosilyticus	varscan	6335763	multiref
21	2231729	1941	45265	Bacteroides_coprocola	varscan	4300117	multiref
173	5448289	4386	110384	Bacteroides_dorei	varscan	5571237	multiref
13	3553663	1280	71934	Bacteroides_eggerthii	varscan	4472011	multiref
14	4262889	1781	86538	Bacteroides_fragilis	varscan	5141158	multiref
103	3151866	1066	63733	Bacteroides_massiliensis	varscan	3948010	multiref
32	1683530	2075	34056	Bacteroides_ovatus	varscan	6993105	multiref
18	3926570	1718	79564	Bacteroides_plebeius	varscan	4421924	multiref
852	3976975	1491	79744	Bacteroides_stercoris	varscan	4097969	multiref
5	5732535	1247	116318	Bacteroides_thetaiotaomicron	varscan	6304193	multiref
1828	4713518	1347	93700	Bacteroides_uniformis	varscan	4853819	multiref
1591	5019447	1549	99940	Bacteroides_vulgatus	varscan	5510537	multiref
74	3363938	613	68139	Barnesiella_intestinihominis	varscan	3443906	multiref
2587	2120559	91	40416	Bifidobacterium_adolescentis	varscan	2163875	multiref
142	2437646	186	49273	Bifidobacterium_longum	varscan	2487475	multiref
17	990695	14	20049	Collinsella_aerofaciens	varscan	2189862	multiref
18	933358	1719	18870	Coprococcus_comes	varscan	3342592	multiref
117	2822047	927	57182	Coprococcus_sp_ART55_1	varscan	3123007	multiref
816	1858119	59	36829	Dialister_invisus	varscan	1895960	multiref
8	1024683	1537	20776	Dorea_formicigenerans	varscan	3042197	multiref
43	1633917	2173	33118	Dorea_longicatena	varscan	3053445	multiref
4	4925013	0	99733	Escherichia_coli	varscan	5065741	multiref
2	51322	7	1033	Eubacterium_biforme	varscan	2070150	multiref
86	2908773	1475	58826	Eubacterium_eligens	varscan	3023216	multiref
20	1587086	958	32128	Eubacterium_hallii	varscan	3404640	multiref
14995	3379671	1432	53540	Eubacterium_rectale	varscan	3449685	multiref
198	2721245	1111	55085	Eubacterium_siraeum	varscan	2836123	multiref
18238	3040159	729	43385	Faecalibacterium_prausnitzii	varscan	3102523	multiref
5	1814055	0	36726	Methanobrevibacter_smithii	varscan	1853160	multiref
4	4457115	486	90353	Parabacteroides_distasonis	varscan	4926033	multiref
18	2208261	1149	44746	Parabacteroides_merdae	varscan	4765507	multiref
2	316384	314	6413	Phascolarctobacterium_succinatutens	varscan	2121954	multiref
20991	3442800	107	48710	Prevotella_copri	varscan	3513342	multiref
22	1422812	1340	28833	Roseburia_intestinalis	varscan	4374175	multiref
23	2048570	2299	41488	Roseburia_inulinivorans	varscan	4009104	multiref
11726	2156671	448	31973	Ruminococcus_bromii	varscan	2201217	multiref
6	1152818	758	23363	Ruminococcus_gnavus	varscan	3298109	multiref
17	1344378	1385	27287	Ruminococcus_obeum	varscan	3473290	multiref
80	3848165	1966	77963	Ruminococcus_sp_5_1_39BFAA	varscan	3930699	multiref
163	2387172	738	48208	Ruminococcus_torques	varscan	2797499	multiref
18892	1889990	345	19409	Streptococcus_australis	varscan	1928637	multiref

## Sheet: Table6
Benchmark_Design	Tool	Performance	Abundance.cor.r	Abundance.cor.p	Coverage.cor.r	Coverage.cor.p
uniref	bcftools	Specificity	0.629908	5.98227e-06	0.90448	0
uniref	bcftools	Sensitivity	0.63307	5.24823e-06	0.904875	0
uniref	bcftools	Precision	0.441107	0.00264783	0.731225	8.56617e-08
uniref	mutect2	Specificity	0.246509	0.102601	0.301449	0.044602
uniref	mutect2	Sensitivity	0.248485	0.0998086	0.303162	0.0433596
uniref	mutect2	Precision	0.00355731	0.981763	0.340711	0.0224953
uniref	haplotypecaller	Specificity	0.324638	0.0300538	0.667984	1.18922e-06
uniref	haplotypecaller	Sensitivity	0.321607	0.0316934	0.66469	1.37011e-06
uniref	haplotypecaller	Precision	0.380237	0.010401	0.680764	6.88074e-07
uniref	freebayes	Specificity	0.638999	4.09719e-06	0.874045	0
uniref	freebayes	Sensitivity	0.657576	1.85993e-06	0.883926	0
uniref	freebayes	Precision	-0.228986	0.130071	0.131357	0.38849
uniref	instrain	Specificity	0.791436	0	0.987352	0
uniref	instrain	Sensitivity	0.791436	0	0.987352	0
uniref	instrain	Precision	0.108827	0.475443	0.461001	0.00160639
uniref	metasnv	Specificity	0.811726	0	0.995916	0
uniref	metasnv	Sensitivity	0.811989	0	0.996838	0
uniref	metasnv	Precision	0.379842	0.0104861	0.744664	4.67826e-08
uniref	varscan	Specificity	0.779578	0	0.961528	0
uniref	varscan	Sensitivity	0.794203	0	0.974045	0
uniref	varscan	Precision	0.630698	5.79011e-06	0.897628	0
multiref	bcftools	Specificity	0.718445	1.45062e-07	0.918709	0
multiref	bcftools	Sensitivity	0.717655	1.49788e-07	0.920158	0
multiref	bcftools	Precision	0.424374	0.00394793	0.721607	1.27563e-07
multiref	mutect2	Specificity	0.238208	0.114993	0.417128	0.00466696
multiref	mutect2	Sensitivity	0.262582	0.0815666	0.434124	0.00313522
multiref	mutect2	Precision	0.113043	0.458424	0.46087	0.00161187
multiref	haplotypecaller	Specificity	0.617128	1.0063e-05	0.764032	1.37697e-08
multiref	haplotypecaller	Sensitivity	0.61502	1.0948e-05	0.764559	1.31216e-08
multiref	haplotypecaller	Precision	0.372332	0.0122209	0.688933	4.87019e-07
multiref	freebayes	Specificity	0.53531	0.000190083	0.770356	6.65678e-09
multiref	freebayes	Sensitivity	0.554677	0.000100746	0.773386	3.72203e-09
multiref	freebayes	Precision	-0.112912	0.45895	0.253228	0.0933479
multiref	instrain	Specificity	0.623057	7.92062e-06	0.870487	0
multiref	instrain	Sensitivity	0.623715	7.71114e-06	0.869565	0
multiref	instrain	Precision	0.27892	0.063834	0.650725	2.49359e-06
multiref	metasnv	Specificity	0.76469	1.29613e-08	0.968116	0
multiref	metasnv	Sensitivity	0.778261	0	0.983926	0
multiref	metasnv	Precision	0.488274	0.000772757	0.820817	0
multiref	varscan	Specificity	0.671937	1.00355e-06	0.781555	0
multiref	varscan	Sensitivity	0.655599	2.02439e-06	0.802635	0
multiref	varscan	Precision	0.651668	1.24336e-06	0.864192	2.07162e-14

## Sheet: Index
SupTable1: Table of species selected from Gupta et al., 2020
SupTable2: Table with species, abundance, reference and stat metrics
SupTable3: Variant calling statistics in the uni-strain scenario
SupTable4: Variant calling statistics in the uni-strain scenario including 4% variation from each taxon to the reference. Includes Pearson correlation coefficients between accuracy and sensitivity from the uni-strain scenario between a simulation of 1% and 4% of mutations
SupTable4: Variant calling statistics in the multi-strain scenario
SupTable5: Summary statistics of the effect of genome abundance and coverage on variant calling
